# Supplementary material for: Listeners’ perceptions of the certainty and honesty of a speaker are associated with a common prosodic signature
Source: Nat Commun. 2021 Feb 8;12:861. doi: 10.1038/s41467-020-20649-4 (PMC7870677; doi:10.1038/s41467-020-20649-4)
Supplement: Supplementary file 4 — Source Data [file 41467_2020_20649_MOESM4_ESM.xls]

## Sheet: Figure1
Figure 1a								Figure 1b						Figure 1c
	Filter amplitude								sensitivity							feature variability
	pitch	loudness	duration	Segment	Nbr	Task		Nbr	pitch	loudness	duration	Task		Nbr	Task	pitch	loudness	duration
	0.08032045196703745	0.14693536174763888	-0.00989248191195907	1	1	certainty		1	0.29862855986960435	-0.13491533618827675	-0.16837914005400695	certainty		1	certainty	0.016063122700030255	-0.042543233806992146	-0.008287885857766243
	0.0873807043095428	-0.022908561507864612	-0.5072469615123536	2	1	certainty		2	-0.48373474218897033	0.0641642140771768	-0.20438463911751692	certainty		1	honesty	-0.17002815806081484	-0.01909665608162495	-0.006601653660756717
	0.1630793632015887	0.0512410226503382	-0.3247916978971274	3	1	certainty		3	-0.34791918672997063	-0.1675728591562933	0.036489459622198295	certainty		2	certainty	-0.1470284062159299	-0.08389977684509162	0.00149293457773478
	0.17391412000432072	0.07203311046222073	-0.1417970529270319	4	1	certainty		4	-0.04741041652478315	0.0986575380528693	-0.37927706469739114	certainty		2	honesty	-0.22755966262200697	-0.05782558270609081	0.0008398268133393249
	0.1229352325022946	-0.03130742759306044	0.016271805751527986	5	1	certainty		5	0.03151730507568221	0.04205583572889212	-0.2388025961125073	certainty		3	certainty	-0.1584569059347675	-0.050310847030973285	0.0009773278993385306
	0.06671144904245008	0.017804395597493528		6	1	certainty		7	0.20787239777660524	-0.27733589118419266	0.32265454380197345	certainty		3	honesty	-0.15818538769294022	0.021252541599685804	-0.002724861021331001
	0.07182215847344982	0.13358612212857224		7	1	certainty		8	0.2697207904955766	-0.21605871308064584	-0.06640208042472294	certainty		4	certainty	-0.0518029160673478	0.10174570081763701	-0.0005620419394233828
	0.07803964035508648	0.3364998093671832		8	1	certainty		9	-0.23295023335818854	0.15608361991805006	-0.40502713823901554	certainty		4	honesty	-0.11799978184055257	0.09925355734800168	-0.00137130156414587
	0.07319387391413759	0.07494267882434553		9	1	certainty		10	-0.14495664253855026	0.019098657594581153	5.371701432847038e-07	certainty		5	certainty	-0.041115822220715546	-0.0107730246580152	-0.0032888078857277233
	0.032875461542500116	0.05191987894410226		10	1	certainty		11	-0.5008813298936732	-0.01587173326893712	-0.06134580135437493	certainty		5	honesty	-0.052226190061614275	0.12463865469672569	-0.0070400686236289246
	-0.024943460549785357	-0.024204866421691142		11	1	certainty		12	-0.07084337995389481	-0.08867050062540087	-0.10988204819252703	certainty		7	certainty	-0.015379572466287477	-0.15117839275809766	-0.002103285834023565
	-0.02478408413780629	0.03661676475548921		12	1	certainty		13	-0.332854844481548	-0.07230161464090912	-0.023573288364480298	certainty		7	honesty	-0.17976079626316208	-0.05312257166891814	-0.0049696456800801805
	-0.03679988875582027	0.08064355064739726	-0.09604082104890875	1	2	certainty		14	0.7379981317508244	0.15752969467529024	-0.3596797758991383	certainty		8	certainty	-0.28676286929781847	0.023222038688222882	0.0013624015372709465
	-0.039726293332887304	-0.20493042427476818	-0.37678574217959415	2	2	certainty		15	0.020415573444643762	-0.143450526860079	-0.036483182093189015	certainty		8	honesty	-0.25017186847153705	-0.00879495095761012	-0.00319867354765889
	-0.04965527575007269	-0.027541169650613446	-0.27919213062183407	3	2	certainty		16	-0.29741457937282684	-0.25165765610409857	0.10143482339205602	certainty		9	certainty	-0.13745676373869511	0.006709592929320478	0.001684398379844759
	-0.05877064853636013	0.014378011952416088	-0.18291978096256342	4	2	certainty		17	-0.023973200892321588	0.16359563569228114	-0.44548311633359094	certainty		9	honesty	-0.2130368321848718	0.019264033449137134	0.00046577980483265575
	-0.06678885554711218	-0.12239916322054037	-0.06506152518709964	5	2	certainty		18	-0.6112898921538313	-0.2657347991671821	0.06512971606890594	certainty		10	certainty	0.1079686463717259	0.018708528448894056	0.003442429845433707
	-0.07586686763758684	-0.06347271037697708		6	2	certainty		19	-0.08363352853542184	0.22500763242185018	-0.4606089276088106	certainty		10	honesty	-0.20644448971439974	0.001979994186963802	0.0033668010297339
	-0.09713419359512583	-0.007297853040746269		7	2	certainty		20	0.6828086265449472	0.02123814838716941	-0.1615845150481627	certainty		11	certainty	-0.24044654764453613	-0.09298153226826597	-0.001977974727138373
	-0.12148733384489364	0.062370589463800676		8	2	certainty		1	0.1327695458446666	-0.14520152103121228	-0.01646850394760753	honesty		11	honesty	-0.33927934625547496	-0.034949783284099985	-0.0024459608744337746
	-0.15308282670559836	0.025879111836277748		9	2	certainty		2	-0.6977503150571817	0.023973887858721628	0.045202351137046216	honesty		12	certainty	0.11856646987950373	0.08637710630703048	-0.00361865099710754
	-0.14223318552568745	-0.1068478003795015		10	2	certainty		3	-0.24539797932038482	-0.08361945231527228	0.04837664772033111	honesty		12	honesty	-0.2163728174970591	0.06928117356873428	-0.0016146157581335317
	-0.09477533787546448	-0.11010234542705527		11	2	certainty		4	-0.10567650014467679	0.1271537907676497	-0.2708803120185239	honesty		13	certainty	-0.12410781943691682	0.0074422273727688	-0.0006757917774530625
	-0.06367929289339082	0.17413726972990612		12	2	certainty		5	0.19006701431562956	0.25626389072066647	-0.29084303387481	honesty		13	honesty	0.07645112171265238	-0.09370801506618537	-0.004605479731475371
	0.009083193414682084	0.09483453928877754	0.05436214214917832	1	3	certainty		7	-0.039701773749339676	-0.33021212519984605	0.19580140858284317	honesty		14	certainty	0.21425593164174608	0.14060940783194895	-0.0012274185010379053
	-0.010997325467470757	0.2241526583044773	0.07282407612565321	2	3	certainty		8	0.17828592330738527	-0.10175284806143071	-2.2962810685905333e-07	honesty		14	honesty	0.20423712739275268	0.063121749638316	0.001531887083041326
	-0.01353296485570344	0.14185785810403925	0.2374183294830491	3	3	certainty		9	-0.3086688596893988	0.18868808187015657	-0.3760619608415254	honesty		15	certainty	-0.07296232481951272	-0.04194838294871619	-0.005972236003514912
	-0.032856936019047364	0.0554106581252647	0.5184887709834148	4	3	certainty		10	-0.026940085480511935	0.08698971377193893	-0.030199892617720332	honesty		15	honesty	-0.12796786362382045	-0.02263333903433423	-0.0026856217651516456
	-0.056016455206962294	-0.010489775861126519	0.11690668125870453	5	3	certainty		11	-0.4392092157781338	0.11257656655403182	-0.15852830730523568	honesty		16	certainty	-0.31868950047989497	-0.07764077258265793	-0.003717891009883084
	-0.07578079874350009	0.03183647289037758		6	3	certainty		12	-0.13579784351872576	-0.02563498433870059	-0.034886474976648894	honesty		16	honesty	-0.21540782059541522	0.017663727495180814	-0.0034313601859444465
	-0.08158485380815995	0.07409893498566289		7	3	certainty		13	-0.27494188946323916	0.021251826934595524	0.0069024851378844156	honesty		17	certainty	-0.0430425067878362	0.049003297720491855	-0.0026270811928770996
	-0.1407882947975331	0.13721308738834007		8	3	certainty		14	1.1062212440994152	0.05794095393018078	-0.23774873361799054	honesty		17	honesty	-0.3506591718683226	-0.012722213074850181	-0.006412511010432007
	-0.17263198078162995	0.07084010658996624		9	3	certainty		15	-0.12793190189480713	-0.08049594934117585	-0.09130728679045484	honesty		18	certainty	-0.1116453214886848	-0.10658323622667994	-0.004166759440544893
	-0.17755446942566336	0.005644322540564184		10	3	certainty		16	-0.020161890915495324	0.022313369510838364	0.003296628726743994	honesty		18	honesty	-0.22817869658928097	-0.0389763258516519	-0.008136024457889584
	-0.13972164398099296	0.07169071327236576		11	3	certainty		17	-0.37306562370850593	-0.06987601747330853	-0.08405462928991186	honesty		19	certainty	-0.15020367144897284	0.10101456613457767	-0.009901779080447858
	-0.08945108349865463	0.08193087264903798		12	3	certainty		18	-0.6480124495865303	-0.2426772032081226	0.17697033749936986	honesty		19	honesty	-0.15343117720288088	0.06554784701684342	-0.009869221042841759
	0.06856612528592741	0.006751692625890527	-0.06555602710858381	1	4	certainty		19	-0.005268297768751009	0.14471329808776937	-0.35993187243775543	honesty		20	certainty	-0.1099475533864965	-0.00938905345597154	-0.006236742821521754
	0.027063288218651674	-0.24123242002301326	-0.3890262117999643	2	4	certainty		20	1.4171968642390669	-0.15105768759775812	-0.055600754932571744	honesty		20	honesty	0.05736299772650933	0.08589692752123504	-0.0021144784331551653
	-0.1180692148723748	-0.02572652849750889	-0.4158518415208955	3	4	certainty
	-0.07717784053624849	0.02644319188378081	-0.12597825277179894	4	4	certainty
	-0.024172305266327625	-0.027979597424874308	0.0035876667987574263	5	4	certainty
	0.0919792853059944	-0.0809777239604344		6	4	certainty
	0.08232425599501725	0.06729966672484403		7	4	certainty
	-0.04726163860201323	0.1874987271288292		8	4	certainty
	-0.13019685859998614	-0.059858521651204276		9	4	certainty
	-0.054904529630572234	-0.06661390908552281		10	4	certainty
	-0.15463092913700588	-0.152927523377762		11	4	certainty
	-0.12365372854988083	-0.05669049761633551		12	4	certainty
	0.0870505717777215	0.132358410924671	-0.04520746517269385	1	5	certainty
	0.07209724047245741	-0.20710727994023712	-0.40584416727606626	2	5	certainty
	0.15004615280507658	-0.09439603976326603	-0.2991148962682145	3	5	certainty
	0.13018794417966678	-0.003192442838840479	-0.24828729095724594	4	5	certainty
	-0.011974485027000001	-0.035016201189833056	-0.0015461803257794348	5	5	certainty
	-0.1040491686249932	-0.07390422363057342		6	5	certainty
	-0.17953460038368832	0.09661648496641713		7	5	certainty
	-0.05136240580755455	0.16526418066842277		8	5	certainty
	0.028675891361841906	-0.02180124027086639		9	5	certainty
	0.07371911071854095	-0.0012345081338373622		10	5	certainty
	0.06567941293365145	-0.1050162489507129		11	5	certainty
	0.04562301590780735	-0.06409273872232235		12	5	certainty
	0.05835730110321162	0.06362486275220568	0.055410236796263564	1	7	certainty
	0.05962891574257597	0.18060133645690873	0.259427523867728	2	7	certainty
	0.09597481639867275	0.095760734270208	0.41242836627529367	3	7	certainty
	0.09823574326633144	0.03160576296532162	0.26339968880704323	4	7	certainty
	0.11151197729177874	0.04440189608896427	-0.009334184253671522	5	7	certainty
	0.14821982807844844	0.062884934886366		6	7	certainty
	0.1411024883786782	0.03153028084938847		7	7	certainty
	0.08364013310217143	0.050020853735288744		8	7	certainty
	-0.0014718405480240637	0.045084543878154144		9	7	certainty
	-0.05910685115463559	0.0857532384114526		10	7	certainty
	-0.06565519183346266	0.18961971226048357		11	7	certainty
	-0.07709491310200911	0.11911184344525817		12	7	certainty
	0.06775960587893279	0.0037467338713076475	-0.02210042526869594	1	8	certainty
	0.07137863293825236	0.19435786382510062	-0.168116798344767	2	8	certainty
	0.09037798924172774	0.096740125601498	-0.08268924741515049	3	8	certainty
	0.06368478078676255	0.07092655118560731	-0.6489719037504698	4	8	certainty
	0.016291426265550673	0.09475168117482738	-0.07812162522091676	5	8	certainty
	-0.031091025292199436	0.12113185177851363		6	8	certainty
	0.002955064144736839	-0.033972161166027436		7	8	certainty
	0.12383822441355635	0.14695031692567714		8	8	certainty
	0.22177485068711617	0.08307493475504098		9	8	certainty
	0.19384139261022562	0.05024372827510725		10	8	certainty
	0.07812702121009231	0.05195024082652321		11	8	certainty
	0.03887998653084718	0.05215381061476941		12	8	certainty
	-0.03387301522012511	-0.0039015408897574945	-0.047282678289854274	1	9	certainty
	-0.04347523452119818	-0.06942807472903521	-0.3390136455215359	2	9	certainty
	-0.06917578425915215	-0.07895145299405691	-0.45021095383804216	3	9	certainty
	-0.024002666884694063	-0.010118496571112872	-0.1469764115604381	4	9	certainty
	-0.017986537624269442	-0.08686430590566226	0.016516310790129576	5	9	certainty
	-0.007711453399701757	-0.01683120650799884		6	9	certainty
	-0.049863574196992964	0.07112879139173416		7	9	certainty
	-0.12055833921470709	0.1549211682758722		8	9	certainty
	-0.21486722695823166	-0.11939909315672384		9	9	certainty
	-0.18967607858205	-0.13422044365736543		10	9	certainty
	-0.14215913420569276	-0.21470264638763592		11	9	certainty
	-0.08665095493318484	-0.03953277953304485		12	9	certainty
	-0.1418336866823446	0.08342558535944665	0.1830159393248633	1	10	certainty
	-0.14654812785218557	-0.24553406229598854	0.06270967105199428	2	10	certainty
	-0.13705560678396297	9.757492692808943e-05	-0.6707048861066294	3	10	certainty
	-0.11491111625185675	-0.02947310542049578	0.01841659484426001	4	10	certainty
	-0.005860281867759901	0.044647583291526335	0.06515290867225303	5	10	certainty
	0.09630985252360161	0.09010966544769217		6	10	certainty
	0.054589241966715114	0.11572494660083021		7	10	certainty
	-0.03413094573691442	0.10351412403952022		8	10	certainty
	-0.12019918208242207	0.09311266053647752		9	10	certainty
	-0.10777088278939594	-0.047679961026679846		10	10	certainty
	-0.04054260955067762	-0.1293487896193652		11	10	certainty
	-0.0002484659121634177	-0.017331941435049465		12	10	certainty
	-0.027752120510904126	0.113450065803698	0.2181099189301923	1	11	certainty
	-0.03467623747631747	0.13947648506119442	-0.0460168229187073	2	11	certainty
	-0.04033903901063972	-0.10823710020830966	-0.058922956901509574	3	11	certainty
	-0.035268632657088204	-0.007963265085869713	-0.5852319281627613	4	11	certainty
	-0.04819329058592885	0.06430060754474184	-0.09171837308682951	5	11	certainty
	-0.05356857205908083	0.1767493447554997		6	11	certainty
	-0.08423700265001967	0.10596943873259071		7	11	certainty
	-0.13212432082233078	-0.11604711033145743		8	11	certainty
	-0.18020923563359706	0.03353280615962122		9	11	certainty
	-0.17387938560724317	-0.004687494538813717		10	11	certainty
	-0.11006946252295031	-0.03391883046005687		11	11	certainty
	-0.07968270046389982	0.09566745131814672		12	11	certainty
	-0.1428005219941589	-0.019563952213037954	0.08362509202398705	1	12	certainty
	-0.1664152547430671	-0.18990240855688634	-0.22097787063855376	2	12	certainty
	-0.21558233390355183	-0.07702679117429818	-0.28906705601467103	3	12	certainty
	-0.1321763079255473	0.07148483507108151	-0.2547650091908498	4	12	certainty
	-0.05996890401974108	0.15000293848926102	-0.1515649721319384	5	12	certainty
	-0.028469368888561917	0.1382197325140596		6	12	certainty
	-0.05739768698244309	0.07772162789918428		7	12	certainty
	-0.04761729064013139	0.039338142559211975		8	12	certainty
	-0.04294751707177642	0.04733489045386702		9	12	certainty
	-0.011230100072370065	0.0429464184539499		10	12	certainty
	-0.009014683835311104	0.023245799422111267		11	12	certainty
	-0.08638002992333979	0.12321246319305093		12	12	certainty
	-0.032301399026271244	-0.0015495944994050105	-0.16611456213389716	1	13	certainty
	-0.037891918636110127	0.048248320062341345	-0.16227335417821315	2	13	certainty
	-0.07632581666006312	0.18177995215727846	-0.03521806225228323	3	13	certainty
	-0.1254171804240971	0.07846809398519135	-0.23704014804021936	4	13	certainty
	-0.1421301919222993	0.00158463324276513	0.3993538733953871	5	13	certainty
	-0.16239743745884258	0.15648224817179257		6	13	certainty
	-0.1612677407267715	0.19355921114330082		7	13	certainty
	-0.110805349560659	0.10700802520694934		8	13	certainty
	-0.07633169280067717	0.009314680155725945		9	13	certainty
	-0.03944518329149726	0.02976882703698404		10	13	certainty
	-0.028184769624460433	-0.09719956705780544		11	13	certainty
	-0.00750131986825115	0.09503684728046054		12	13	certainty
	0.01760104893596577	-0.023873163150130446	-0.03141270077275165	1	14	certainty
	0.017424868386651964	-0.17641291209908602	-0.35689874403600363	2	14	certainty
	0.05037945089489749	-0.04153291561685314	-0.3649255795675129	3	14	certainty
	0.07006515818858676	-0.0791697395751418	-0.19741682854691722	4	14	certainty
	0.08513992816032308	-0.04664796167795774	-0.04934614707681457	5	14	certainty
	0.10581772860811277	-0.1022372328580654		6	14	certainty
	0.1173364031600958	0.11707270187702219		7	14	certainty
	0.12813932728110403	0.08392153956353035		8	14	certainty
	0.14555978807140205	-0.02071121943215791		9	14	certainty
	0.12808225398363596	-0.0613886921201271		10	14	certainty
	0.07748110174187002	-0.12034408939686775		11	14	certainty
	0.056972942587354296	-0.12668783263306016		12	14	certainty
	-0.03608025100724997	0.07362202309721787	-0.010200274376943777	1	15	certainty
	-0.016154206344687623	0.10745384612427328	-0.08280519237566375	2	15	certainty
	0.060370044488990714	0.1326090909197215	0.3087057515225708	3	15	certainty
	0.19098925282919096	0.07057923025336063	-0.4581403687459652	4	15	certainty
	0.07551703543291552	0.16076942139895045	-0.14014841297885647	5	15	certainty
	-0.039766299435015175	0.10280783898010791		6	15	certainty
	-0.12046904927930084	0.07422548470264377		7	15	certainty
	0.04280951674255015	0.11976214411320237		8	15	certainty
	0.14006710995987004	0.018033573736931242		9	15	certainty
	0.07479837271103314	-0.0013759949550096317		10	15	certainty
	-0.06731912604973381	0.06129058827357018		11	15	certainty
	-0.13565973571946208	0.07747076344501118		12	15	certainty
	-0.016656297153831174	0.049896055130950336	-0.09728368373751324	1	16	certainty
	-0.02493681102781649	0.1746392876078978	0.48461785657370743	2	16	certainty
	-0.050325839118507555	0.10544979127692779	0.1098056211638921	3	16	certainty
	-0.03915193785881683	0.08849097841988747	0.28870110030456936	4	16	certainty
	-0.04552205687522854	0.0797232021380225	0.01959173822031786	5	16	certainty
	-0.058256384649792305	0.07666397109318422		6	16	certainty
	-0.09348489574738832	0.05804830933938586		7	16	certainty
	-0.13862049110827135	0.0716881899386546		8	16	certainty
	-0.17887455762391838	0.034037871549135		9	16	certainty
	-0.1575576612487651	0.04402250789007579		10	16	certainty
	-0.11723318627596004	0.08580102638410224		11	16	certainty
	-0.0793798813117039	0.1315388092317764		12	16	certainty
	0.009169746659724929	0.02921246128914463	-0.10324281111132513	1	17	certainty
	0.04903173758110089	-0.22771683684921507	-0.3439450904377239	2	17	certainty
	0.09213622792827815	-0.06976333565783181	-0.358686614120744	3	17	certainty
	0.12420463993519387	0.008044491246271341	-0.19242809557911267	4	17	certainty
	0.06774491962809237	-0.043997521708827945	-0.001697388751094311	5	17	certainty
	-0.01152130877738674	-0.06417108770536308		6	17	certainty
	-0.10932627885093525	0.04730230375237189		7	17	certainty
	-0.11159781291430412	0.11138414486861574		8	17	certainty
	-0.11183429207370606	-0.025369660628640777		9	17	certainty
	-0.08521433171275553	-0.11466313269615325		10	17	certainty
	-0.17756564634757824	-0.17654075018170468		11	17	certainty
	-0.05065305759094385	-0.0818342734158598		12	17	certainty
	-0.010976612939507129	0.039912386360131426	0.025825381587847005	1	18	certainty
	-0.015865920308368236	0.12022027100276379	0.3332823468934991	2	18	certainty
	-0.036978290971427095	0.12831177750271294	0.5017978674347957	3	18	certainty
	-0.04581189789418743	0.07093596911151927	-0.026181316336691532	4	18	certainty
	-0.06037484311945071	0.09422655754056311	-0.11291308774716663	5	18	certainty
	-0.08040875224007567	0.11089564411246683		6	18	certainty
	-0.12349882230008039	0.02486461552579188		7	18	certainty
	-0.14759948335942538	-0.0005795297722034992		8	18	certainty
	-0.16577367618529767	0.04556891529586943		9	18	certainty
	-0.14641000742373955	0.04464743495109348		10	18	certainty
	-0.0966426513227894	0.14231254068107485		11	18	certainty
	-0.06965904193565133	0.17752435814380949		12	18	certainty
	-0.0034562837833776697	0.019972277092848684	-0.025716728523560176	1	19	certainty
	0.009235581832675548	-0.3315289823194664	-0.28127480978171115	2	19	certainty
	-0.004403299453686839	-0.0523189473876521	-0.3718137178823245	3	19	certainty
	-0.02925500210554017	0.035447526854215886	-0.2950366532489497	4	19	certainty
	-0.11253561424059016	0.028421842715359556	-0.026158090563454445	5	19	certainty
	-0.13528051024137777	0.042264177144697816		6	19	certainty
	-0.19039625538084828	-0.0160570340363534		7	19	certainty
	-0.12472680988084471	0.04429044473823363		8	19	certainty
	-0.14601204906133167	-0.09594367862194636		9	19	certainty
	-0.09557695978856284	-0.11444699808245044		10	19	certainty
	-0.060798147004036365	-0.15977168550714424		11	19	certainty
	-0.08832348722712799	-0.05953640549963143		12	19	certainty
	0.035020677674709774	0.037367724135808626	-0.13016744111361742	1	20	certainty
	0.027519576700189903	0.17747641801805547	-0.47049293992333513	2	20	certainty
	0.05816519373677248	0.01584617915612433	-0.23791124617995285	3	20	certainty
	0.07477231289436351	0.021416584869350084	-0.11077713613110754	4	20	certainty
	0.07539903795318458	-0.050796772852412984	0.05065123665198704	5	20	certainty
	0.08535008304893428	-0.14019743852700464		6	20	certainty
	0.10012281221566283	0.05472642301607503		7	20	certainty
	0.12338401661343236	0.15450155299166415		8	20	certainty
	0.1511949746405151	-0.032596061229738946		9	20	certainty
	0.13715432269028696	-0.08280235248008713		10	20	certainty
	0.08206168999647495	-0.13424223354403864		11	20	certainty
	0.04985530183547328	-0.09803025917963998		12	20	certainty
	0.11343852259336952	0.059368276910400565	0.15863513539265825	1	1	honesty
	0.12369956475973327	0.14040839730650354	-0.39378683994891583	2	1	honesty
	0.17749124354817525	0.05729619169653834	0.07049976180041426	3	1	honesty
	0.2009558900600578	0.18175953826511407	0.20068311831849386	4	1	honesty
	0.12665842558632276	0.02850491769565645	-0.17639514453951777	5	1	honesty
	0.05000233747293267	0.022630816674096246		6	1	honesty
	0.03804214896011217	0.06024107576483986		7	1	honesty
	0.004671169330906486	0.16625661316652438		8	1	honesty
	-0.030392562439491747	0.009230390172775984		9	1	honesty
	-0.04845653153567782	0.060728325130648034		10	1	honesty
	-0.052862907747572414	0.08765933447777394		11	1	honesty
	-0.03332869596564808	0.1259161227391286		12	1	honesty
	-0.028975215770279613	-0.05699025403400007	-0.11986476248117277	1	2	honesty
	-0.028807202141613343	0.14953431270884715	0.4554289052441739	2	2	honesty
	-0.05195755934557053	0.14140766018207612	0.334342052627516	3	2	honesty
	-0.05853175028805319	0.036616558811059324	-0.03851767914114581	4	2	honesty
	-0.05657916094869136	0.010846214057756303	0.0518466005059915	5	2	honesty
	-0.05129808533541283	-0.04032370967233283		6	2	honesty
	-0.0775655032314459	0.05928665432711659		7	2	honesty
	-0.12762579960067255	-0.22524643842858885		8	2	honesty
	-0.17700484870961658	-0.015554356914124785		9	2	honesty
	-0.16761262995243129	-0.08431135472963897		10	2	honesty
	-0.10280856160924529	-0.0247043740753774		11	2	honesty
	-0.07123368306696752	0.1551781120590816		12	2	honesty
	-0.0016687072514454929	0.0064600996031336615	0.1278266130411786	1	3	honesty
	-0.0006530633389704432	-0.05704316147318818	-0.08335758040285193	2	3	honesty
	0.013530249115927791	0.36272666261956676	0.30994886886445305	3	3	honesty
	-0.06489240630599276	0.08083448372363651	0.2320653499663009	4	3	honesty
	-0.10169812879632724	0.004787784788129137	0.24680158772521552	5	3	honesty
	-0.13424133755989956	-0.04046598250657324		6	3	honesty
	-0.15544934400024596	-0.05478610631716002		7	3	honesty
	-0.14273936171865093	0.23316658672244153		8	3	honesty
	-0.13668785977581444	0.044997387883545785		9	3	honesty
	-0.11317029122061684	0.10801144504262923		10	3	honesty
	-0.08294654933558951	-0.0022194959981523504		11	3	honesty
	-0.05232270158051904	-0.00450080332184362		12	3	honesty
	-0.14545748021735372	-0.024733788638009097	-0.04769694351571163	1	4	honesty
	-0.1648855955036937	-0.24133387037099907	-0.4237784891546367	2	4	honesty
	-0.2052082438289182	0.007005162525806365	-0.464520468672756	3	4	honesty
	-0.1726952675541212	0.05494533269335204	-0.04557838725315793	4	4	honesty
	-0.06656140590749829	-0.05304358477069335	-0.01842571140373779	5	4	honesty
	0.004156967547379296	-0.07729099846058332		6	4	honesty
	0.08311502513482445	0.014757314990703029		7	4	honesty
	0.040206286217566126	0.17347416692341197		8	4	honesty
	0.025368357313312894	-0.09091865982079753		9	4	honesty
	0.04448995922730447	-0.10020488523562213		10	4	honesty
	0.03582813023269356	-0.1606331994204594		11	4	honesty
	0.012027281315334115	0.0016590361495626928		12	4	honesty
	0.020933960051377216	-0.07807447681825819	-0.0544235919888023	1	5	honesty
	0.0256824399561375	-0.24006052632857117	-0.32036381466300773	2	5	honesty
	0.05447481239964346	-0.0860147576432177	-0.325118693979452	3	5	honesty
	0.07698781228956697	0.012572985558641494	-0.2640544031470178	4	5	honesty
	0.07366851654322633	-0.0051685111328486485	-0.036039496221720174	5	5	honesty
	0.09212680562721827	-0.02447791184905423		6	5	honesty
	0.08871218895754067	-0.0943779487918253		7	5	honesty
	0.11304122611782216	-0.010579834295971017		8	5	honesty
	0.1364649225140045	-0.12587489528861381		9	5	honesty
	0.14168255831498194	-0.11005056570285712		10	5	honesty
	0.1007423229698149	-0.10964041698125863		11	5	honesty
	0.07548243425866609	-0.10310716960888267		12	5	honesty
	0.06223001280106413	0.05730527542164131	0.03034733034896789	1	7	honesty
	0.06024070807018722	0.12374776916823518	0.24489743769963884	2	7	honesty
	0.10702849851621234	0.056621737769671505	0.4559357044217701	3	7	honesty
	0.05060003827123209	0.0977983947699033	0.24739789787614525	4	7	honesty
	-0.05904280688607037	0.09258383684830876	-0.021421629653477933	5	7	honesty
	-0.15168784973248242	0.11684936696453209		6	7	honesty
	-0.1522871264878717	0.05705009069360663		7	7	honesty
	-0.09538847841901076	0.04181848094970385		8	7	honesty
	-0.06582437837927045	0.08472992120515391		9	7	honesty
	-0.04719506360264479	0.07577450922331626		10	7	honesty
	-0.06127062736854961	0.09939113394554597		11	7	honesty
	-0.08720441146540411	0.09632948304038125		12	7	honesty
	0.07775670284381822	0.08469413508212326	0.06642187835172321	1	8	honesty
	0.08777172771581236	0.2108289794453807	0.20882618281031629	2	8	honesty
	0.11440990396060809	0.1263071139346848	0.3262535341376042	3	8	honesty
	0.06399682414418954	0.0681973660142713	-0.1700772324493197	4	8	honesty
	0.011444633928998568	0.15462626612090402	0.22842117225103664	5	8	honesty
	-0.03784040621641248	0.08185358244923553		6	8	honesty
	-0.03688958427363773	0.023906887432897494		7	8	honesty
	0.07412297831924343	0.03818468461035616		8	8	honesty
	0.17907848396840156	0.12445951721066484		9	8	honesty
	0.18260282819378323	0.06856720199196074		10	8	honesty
	0.08855303664239593	-0.003290192147924657		11	8	honesty
	0.04553288979269888	-0.015084073559596494		12	8	honesty
	-0.010943018925916561	-0.061905110054201816	-0.011376366738914541	1	9	honesty
	-0.020944380807529812	-0.23561999524143332	-0.3425221333898914	2	9	honesty
	-0.026179471615485665	-0.1180490892128835	-0.4321693874165449	3	9	honesty
	-0.001459723564159618	-0.005477248501764713	-0.13807161093727344	4	9	honesty
	-0.03808245966552131	-0.013489796385898973	-0.07586050151737571	5	9	honesty
	-0.06480827866858367	-0.01437010787294493		6	9	honesty
	-0.11081557083973159	0.05115752743176708		7	9	honesty
	-0.17754713549054452	0.09905955760979682		8	9	honesty
	-0.21363070748463592	-0.11097688638642167		9	9	honesty
	-0.18158498261770636	-0.10315655952125286		10	9	honesty
	-0.10668635099652306	-0.15842326635045154		11	9	honesty
	-0.04731791932366191	0.028314855431182784		12	9	honesty
	-0.08978702629022756	0.041383355934568385	0.014926770236300428	1	10	honesty
	-0.08157653917708936	-0.18960298678534815	0.0636831687350892	2	10	honesty
	-0.03809339193401329	0.02942885891001827	-0.16665414588634253	3	10	honesty
	-0.04264148292868779	0.0206365046480314	-0.4863375085535664	4	10	honesty
	-0.07653611599167066	0.008871184591511656	0.26839840658870145	5	10	honesty
	-0.15004801766852446	0.06016933850023807		6	10	honesty
	-0.081487645676144	0.013748601312095961		7	10	honesty
	-0.12593131685338907	-0.2401239016776565		8	10	honesty
	-0.03728515265968807	-0.07209489541106079		9	10	honesty
	0.05790341271333829	-0.08303349091774112		10	10	honesty
	0.10217068085541198	-0.11415365997957445		11	10	honesty
	0.1165392172518155	-0.12675322133215525		12	10	honesty
	-0.012204936048144861	-0.046880563214412335	0.028583737407443438	1	11	honesty
	-0.010029426947266148	-0.09993930101176533	-0.049697961574715545	2	11	honesty
	-0.025441903591875214	-0.199460869990271	-0.07865517961198681	3	11	honesty
	-0.03445123410674585	-0.08814440648016023	-0.6437831372154394	4	11	honesty
	-0.058481467389024815	0.04735269065041157	-0.1992799841904148	5	11	honesty
	-0.08742768669784086	0.07748378496549987		6	11	honesty
	-0.11856140977496811	-0.1595130628197112		7	11	honesty
	-0.15993205471195474	-0.1854175595850394		8	11	honesty
	-0.19792534795657482	-0.005590508494581809		9	11	honesty
	-0.16763469733748287	0.06283834171220848		10	11	honesty
	-0.07242899636877023	-0.013412392929037793		11	11	honesty
	-0.05548083906935148	0.013966518146901		12	11	honesty
	-0.0033748690847498278	0.024317880808701973	0.015549425884768776	1	12	honesty
	-0.02345416862893924	0.01713010726910824	-0.0007458103654908552	2	12	honesty
	-0.05805886678524265	0.0820488571531914	-0.6172032023103357	3	12	honesty
	-0.058415512137195556	0.055742672106393144	-0.3169943930464722	4	12	honesty
	-0.11516083507532585	0.021850106229533803	-0.04950716839293249	5	12	honesty
	-0.1809436261147138	0.11543973115366285		6	12	honesty
	-0.09113797744225195	0.17292568545731862		7	12	honesty
	-0.16233778733028253	0.08378433977603489		8	12	honesty
	-0.09860062538880293	0.0396266852874345		9	12	honesty
	-0.07756055389941521	-0.09804833151585231		10	12	honesty
	-0.06311483016688776	-0.13482101989199546		11	12	honesty
	-0.06784034794619268	-0.1542645833507728		12	12	honesty
	-0.0731453332967646	0.08245534731143678	-0.13326403225228403	1	13	honesty
	-0.09607259143348641	0.01295996861904757	-0.1123024018859075	2	13	honesty
	-0.07612930748005492	0.12522197024761464	0.28915525680817245	3	13	honesty
	-0.14992310043010967	0.10407685593260614	0.0018279133463884247	4	13	honesty
	-0.14892363392926403	0.0752879795106695	0.46345039570724755	5	13	honesty
	-0.13103595749507238	-0.13374917465814773		6	13	honesty
	-0.13803748251796522	-0.29447372507323616		7	13	honesty
	-0.07654099076344402	0.04868011146239352		8	13	honesty
	-0.028442068646188118	0.00045074090595069287		9	13	honesty
	-0.013764293901511711	-0.022138028679266238		10	13	honesty
	-0.04598118094160109	-0.09799925967488873		11	13	honesty
	-0.022004059164537817	-0.0025068379247423335		12	13	honesty
	0.03693259774006723	0.03866717780193968	-0.014577645772068628	1	14	honesty
	0.04036590542216523	-0.24028814749318	-0.337362874020724	2	14	honesty
	0.06663233210588207	0.03992908059387947	-0.3115690788191484	3	14	honesty
	0.08617100958380923	-0.121165866320104	-0.21300227894352156	4	14	honesty
	0.09528834516064216	0.006486735360354786	-0.12348812244453738	5	14	honesty
	0.11168421434555786	-0.10063721411654535		6	14	honesty
	0.11164663880804976	0.16569518972092237		7	14	honesty
	0.11490851646047842	0.0920302596394973		8	14	honesty
	0.1275725634571177	0.016600925419136717		9	14	honesty
	0.10452068623283808	-0.033168036768756876		10	14	honesty
	0.0582657895311069	-0.03370802188987433		11	14	honesty
	0.04601140115228534	-0.11162334487580913		12	14	honesty
	-0.10553642602877307	0.09619010405725612	0.19714046647014413	1	15	honesty
	-0.08667776739332574	-0.20660310086663047	-0.34801697652056146	2	15	honesty
	-0.1203020998751988	0.06320479375838048	-0.02667525059689519	3	15	honesty
	-0.09617309575044325	0.106839996633734	-0.2925729417494127	4	15	honesty
	-0.0626434028513208	0.11553614828696304	-0.13559436466298658	5	15	honesty
	-0.017985525081883294	0.08108753687469153		6	15	honesty
	-0.10268786849426502	0.04820205054901011		7	15	honesty
	-0.04238539723672296	0.14022492776290943		8	15	honesty
	-0.11845491502910077	-0.05863409104942491		9	15	honesty
	-0.11109039208349147	-0.002329892845017611		10	15	honesty
	-0.06950224060179161	-0.003667389142687185		11	15	honesty
	-0.06656086957368323	0.07747996817329512		12	15	honesty
	-0.0503407094210442	0.00907633788565978	-0.11357648665615497	1	16	honesty
	-0.06017610564218452	-0.17258616485480824	0.1755625762511761	2	16	honesty
	-0.12305089373969964	0.07150042772498753	-0.40739487236527694	3	16	honesty
	0.00876565596624014	0.06724021293760313	0.15214983591463443	4	16	honesty
	0.10301074413587798	0.05717477715362268	-0.15131622881275755	5	16	honesty
	0.15629215363169555	-0.1400837919231823		6	16	honesty
	-0.003909639637007817	-0.15561259498110575		7	16	honesty
	-0.023468215977029718	0.17401540831809534		8	16	honesty
	-0.19693090279049336	-0.0674036170386895		9	16	honesty
	-0.13665561970908865	-0.03428867431291146		10	16	honesty
	-0.06096843129540008	-0.044266831901766425		11	16	honesty
	-0.07643092805423833	-0.006751160967567889		12	16	honesty
	-0.042186290463938625	-0.020418201384658233	0.20032080802987326	1	17	honesty
	-0.04696076357040888	-0.2989299019766582	-0.17785363801730958	2	17	honesty
	-0.06465764322210373	-0.020681146439677632	-0.312055984530395	3	17	honesty
	-0.06786405156989711	0.004055293645942945	-0.2095948855129998	4	17	honesty
	-0.06460861025026021	0.08176088107943418	-0.10017468390942233	5	17	honesty
	-0.05876704331971472	0.11235342671023216		6	17	honesty
	-0.0816764044135541	-0.013948949980791218		7	17	honesty
	-0.13795569828329607	0.10314061757550964		8	17	honesty
	-0.17975164631361243	0.04305798254735206		9	17	honesty
	-0.14813529712270107	0.028146501096204157		10	17	honesty
	-0.07182673190986764	0.06384207593777771		11	17	honesty
	-0.03560981956064543	0.20966502162576184		12	17	honesty
	-0.03456426161018378	-0.04049854780621624	0.024997478475506478	1	18	honesty
	-0.044552630034315595	0.29751349415041367	0.3712049466126	2	18	honesty
	-0.05393633870709746	0.10994581352704987	0.41437436471542866	3	18	honesty
	-0.0684378201180868	0.07321201723072343	0.18819040206352763	4	18	honesty
	-0.07226089201991695	0.07079023210066723	-0.0012328081329372363	5	18	honesty
	-0.08380800234886522	0.054250326328272376		6	18	honesty
	-0.10670836102708714	-0.01545190603421692		7	18	honesty
	-0.11871774793862672	-0.010149234076358036		8	18	honesty
	-0.13928576116121547	0.03063362431194354		9	18	honesty
	-0.1285762788096803	0.056116136257650086		10	18	honesty
	-0.09066057881834906	0.11319760818013495		11	18	honesty
	-0.05849132740657549	0.12824105999635366		12	18	honesty
	-0.04886939154481323	0.06447264245877685	-0.04614226581199411	1	19	honesty
	-0.04729323627912461	-0.32251366414818905	-0.308354266145744	2	19	honesty
	-0.0779114134718301	0.0401323420109299	-0.36017573301829175	3	19	honesty
	-0.14901592788069978	0.04731489971218723	-0.2594312988158939	4	19	honesty
	-0.10727969201774934	0.026138908106218908	-0.02589643620807621	5	19	honesty
	-0.07561223887910586	0.0006446093843688742		6	19	honesty
	-0.07687296101478683	-0.0006117823545843653		7	19	honesty
	0.019019567383079864	0.06063215222442743		8	19	honesty
	-0.047819984614431606	-0.07825009686338072		9	19	honesty
	0.09514135505979127	-0.10401950669052519		10	19	honesty
	0.2103027263846154	-0.1484005748896206		11	19	honesty
	0.04486150546997213	-0.10686882115679092		12	19	honesty
	0.048363100006313824	0.022677978332370133	-0.30787611214628685	1	20	honesty
	0.04555628945784726	0.2733160950066462	-0.05568003251460467	2	20	honesty
	0.06091809037008317	0.05222137009085249	-0.31658193419080616	3	20	honesty
	0.06859314754467684	0.052198449576602725	-0.2350977968307116	4	20	honesty
	0.06406771535385342	0.07805689668431304	-0.0847641243175907	5	20	honesty
	0.06249030596960142	0.08668438692853747		6	20	honesty
	0.08292924184109716	0.14266709872001906		7	20	honesty
	0.12075607482533554	0.04728706963465518		8	20	honesty
	0.16114700209174251	-0.009996919516765467		9	20	honesty
	0.1462870107339532	0.08439897473165692		10	20	honesty
	0.08721863960861947	0.013789831922392786		11	20	honesty
	0.05167338219687617	-0.13670492885518853		12	20	honesty

## Sheet: Figure2
Figure 2a					Figure 2b					Figure 2c							Figure 2d
top					top					Nbr	conf_level	p(choose S1)	sAUC(s1-s2)	bin	task		task	Nbr	sensitivity	metacognitive sensitivity	metacognitive efficiency	confidence
Nbr	agreement	Ratio			Nbr	task	agreement	Ratio		1	High	0.5225225225225225	-4.524919816144695	1.0	certainty		certainty	1	-0.10351406569438475	0.019094311787771795	0.18446103589579702	55.85686363636296
1	agreed	0.5954545454545455			1	certainty	agree	0.6875		2	High	0.4344262295081967	-4.449626734608672	1.0	certainty		certainty	2	-0.23240352862512714	0.207796751819208	0.8941204681723637	58.16226022727319
2	agreed	0.5988636363636364			1	honesty	agree	0.625		3	High	0.5727272727272728	-4.208647554706203	1.0	certainty		certainty	3	-0.051111110803162094	0.06880085423742	1.3461036779729603	64.71440454545535
3	agreed	0.5431818181818182			2	certainty	agree	0.6875		4	High	0.13636363636363635	-2.7726168297702922	1.0	certainty		certainty	4	-0.2979019265294135	2.9001326045411657	9.735192512274068	50.16238875000098
4	agreed	0.6647727272727273			2	honesty	agree	0.7000000000000309		5	High	0.6486486486486487	-3.9371788017075806	1.0	certainty		certainty	5	-0.1656008472389206	0.11262402128659657	0.6800932674221665	60.429434886362905
5	agreed	0.5829545454545455			3	certainty	agree	0.625		8	High	0.6	-4.116488073062352	1.0	certainty		certainty	7	0.21134188655196345
7	agreed	0.5954545454545455			3	honesty	agree	0.5249999999999874		9	High	0.9272727272727272	-4.28613566325783	1.0	certainty		certainty	8	-0.029836366286923505	0.016505500903160043	0.5532007733258715	58.939616477272615
8	agreed	0.7272727272727273			4	certainty	agree	0.7374999999999722		10	High	0.6090909090909091	-4.238499068477605	1.0	certainty		certainty	9	-0.3294445956474751	0.09313163069596408	0.2826928470716829	71.48030113636383
9	agreed	0.7340909090909091			4	honesty	agree	0.5750000000000238		11	High	0.6272727272727273	-3.8907787827986153	1.0	certainty		certainty	10	-0.019676552012404515	0.03802629225487687	1.9325688886398538	56.036311931817735
10	agreed	0.38977272727272727			5	certainty	agree	0.7125000000000348		12	High	0.4090909090909091	-3.929732200874246	1.0	certainty		certainty	11	-0.13684999047080254	0.11713052308745735	0.8559045030583877	87.35098659091022
11	agreed	0.6375			5	honesty	agree	0.625		13	High	0.38181818181818183	-4.1929034867090715	1.0	certainty		certainty	12	-0.11882353276185567	0.0780074046384779	0.6564979413195798	75.84938818076151
12	agreed	0.48295454545454547			7	certainty	agree	0.7125000000000348		14	High	0.5818181818181818	-4.054342516689329	1.0	certainty		certainty	13	-0.08739750600469316	0.033578640500308045	0.3842059348753602	92.60406704545433
13	agreed	0.5079545454545454			7	honesty	agree	0.7000000000000309		17	High	0.6727272727272727	-4.461290685235725	1.0	certainty		certainty	14	-0.14030671700509617	0.11068138303742407	0.7888530599244507	57.648415909090126
14	agreed	0.7795454545454545			8	certainty	agree	0.6500000000000234		18	High	0.4	-4.392524702098297	1.0	certainty		certainty	15	-0.0493479594043718
15	agreed	0.5693181818181818			8	honesty	agree	0.6875		19	High	0.8727272727272727	-4.658683503111364	1.0	certainty		certainty	16	-0.011501602046894297
16	agreed	0.6284090909090909			9	certainty	agree	0.8125		20	High	0.4090909090909091	-4.143255359855876	1.0	certainty		certainty	17	-0.26945673263754644	0.24277084043990926	0.900964091947433	62.1474759725398
17	agreed	0.5306818181818181			9	honesty	agree	0.8499999999999486		1	Low	0.5045871559633027	-3.98968307863801	1.0	certainty		certainty	18	-0.07944327688662231	0.01923230517372304	0.2420885180903411	67.38603534090836
18	agreed	0.7125			10	certainty	agree	0.625		2	Low	0.3711340206185567	-4.045496922792813	1.0	certainty		certainty	19	-0.2967134688422785	0.37414887548180786	1.260977052850577	47.95604863636398
19	agreed	0.7159090909090909			10	honesty	agree	0.6124999999999736		3	Low	0.5272727272727272	-3.6059506101278243	1.0	certainty		certainty	20	-0.03764894574594237	0.004088542619681279	0.10859647033069773	58.28555000000082
20	agreed	0.6670454545454545			11	certainty	agree	0.7249999999999633		4	Low	1.0	-4.7456986904858764	1.0	certainty		honesty	1	-0.018363395617662162	-0.011166525845309992	-0.6080861120570684	55.45262500000016
					11	honesty	agree	0.662499999999974		5	Low	0.5981308411214953	-4.090591781901679	1.0	certainty		honesty	2	-0.05697815044818295	0.06551122675036486	1.1497605000348696	55.98274683544346
bottom					12	certainty	agree	0.5249999999999874		8	Low	0.6146788990825688	-3.627070799377049	1.0	certainty		honesty	3	-0.008871563644830173	0.00660900986547997	0.7449656148644453	66.36592318181664
Nbr	agreement	normalized confidence ratings			12	honesty	agree	0.4750000000000148		9	Low	0.8073394495412844	-3.9617178984875516	1.0	certainty		honesty	4	-0.2191550778593512	-0.03448357291814491	-0.15734781623575106	49.076169886364404
1	agreed	0.11098018304777667			13	certainty	agree	0.6375000000000279		10	Low	0.6272727272727273	-4.2977546588886275	1.0	certainty		honesty	5	-0.1388047914274308	0.11123373785261072	0.8013681423293328	60.245093750000215
1	disagreed	-0.1633528536993388			13	honesty	agree	0.6375000000000279		11	Low	0.6	-4.144482841234261	1.0	certainty		honesty	7	0.07130911981676277
2	agreed	0.06213869912286301			14	certainty	agree	0.7625000000000144		12	Low	0.6818181818181818	-3.8708607429246804	1.0	certainty		honesty	8	0.029185842820601108	0.01796003534536922	0.6153680555249189	54.72480681818095
2	disagreed	-0.09289779840367071			14	honesty	agree	0.8249999999999857		13	Low	0.44954128440366975	-3.6607542684115586	1.0	certainty		honesty	9	-0.3187308239327196	0.18292307596567536	0.5739108433525347	68.77544170454499
3	agreed	0.05020230771589219			15	certainty	agree	0.662499999999974		14	Low	0.5727272727272728	-3.936048458322218	1.0	certainty		honesty	10	-0.02057894467646007	0.03336087064918447	1.621116688619385	56.28617931818223
3	disagreed	-0.05969329126413702			15	honesty	agree	0.5750000000000238		17	Low	0.44036697247706424	-3.992952574974422	1.0	certainty		honesty	11	-0.16544400265098252	0.12016673100427086	0.7263287219771409	84.80887727272768
4	agreed	0.02370948000986805			16	certainty	agree	0.7249999999999633		18	Low	0.6818181818181818	-3.9168930939613698	1.0	certainty		honesty	12	-0.057285695945847315	-0.04748730571032599	-0.8289557266654519	65.5375555681834
4	disagreed	-0.047017104426351555			16	honesty	agree	0.7249999999999633		19	Low	0.6697247706422018	-3.7293082639252724	1.0	certainty		honesty	13	-0.02680290262881188	0.024531839055980633	0.9152679989819476	71.6726769318203
5	agreed	0.10954917450579577			17	certainty	agree	0.7249999999999633		20	Low	0.3669724770642202	-3.6001681199421873	1.0	certainty		honesty	14	-0.047199850377467115	0.0860336626851734	1.8227528688575099	63.595238295454095
5	disagreed	-0.15313004501734534			17	honesty	agree	0.6375000000000279		1	High	0.7207207207207207	-1.1222388846199096	2.0	certainty		honesty	15	-0.09710667346211642
8	agreed	0.11593822407501933			18	certainty	agree	0.75		2	High	0.44715447154471544	-0.78967765058693	2.0	certainty		honesty	16	-0.002066904676670267
8	disagreed	-0.3091685975336794			18	honesty	agree	0.7750000000000434		3	High	0.5454545454545454	-1.0133331029945043	2.0	certainty		honesty	17	-0.13779410748336732	0.21673720276413408	1.5729061766323769	59.00449874857764
9	agreed	0.09614254126886128			19	certainty	agree	0.7625000000000144		4	High	0.09090909090909091	0.09484532323038482	2.0	certainty		honesty	18	0.01202458213123526	0.0050078949016869045	0.416471428863903	58.155322840907395
9	disagreed	-0.26541915239195635			19	honesty	agree	0.6375000000000279		5	High	0.504424778761062	-0.8512574190066574	2.0	certainty		honesty	19	-0.23751577119632333	0.38948542193133806	1.639829725704409	35.58050215909153
10	agreed	-0.013626247079675574			20	certainty	agree	0.75		8	High	0.6126126126126126	-0.8669211966470606	2.0	certainty		honesty	20	0.06786258286668553	-0.0340685942051654	-0.5020232470681577	59.63667159090931
10	disagreed	0.008703543293157133			20	honesty	agree	0.75		9	High	0.7363636363636363	-1.3627486398739808	2.0	certainty
11	agreed	0.07994006114697698								10	High	0.6090909090909091	-1.0027893811130375	2.0	certainty
11	disagreed	-0.14058424546518494			bottom					11	High	0.4727272727272727	-0.7315370955759726	2.0	certainty
12	agreed	0.02112701970939216			Nbr	agreement	normalized confidence ratings (z)	task		12	High	0.37272727272727274	-1.0258614616591035	2.0	certainty
12	disagreed	-0.019880102065004793			1	agree	0.19692236049768688	certainty		13	High	0.4636363636363636	-0.953051474817263	2.0	certainty
13	agreed	0.0445124168258488			1	disagree	-0.2551355648902423	certainty		14	High	0.4909090909090909	-1.1545286395847683	2.0	certainty
13	disagreed	-0.045951617370108756			2	agree	0.08605435075392581	certainty		17	High	0.3963963963963964	-1.2586008700144753	2.0	certainty
14	agreed	0.08470440137381421			2	disagree	-0.5469842541608393	certainty		18	High	0.5545454545454546	-0.6156327273922296	2.0	certainty
14	disagreed	-0.29952174918800084			3	agree	0.08944696068741531	certainty		19	High	0.6454545454545455	-1.260611469784045	2.0	certainty
17	agreed	0.03383073738111802			3	disagree	-0.08368580391931207	certainty		20	High	0.43243243243243246	-0.9891429331996494	2.0	certainty
17	disagreed	-0.03805445368431025			4	agree	-0.00385432660996091	certainty		1	Low	0.45871559633027525	-1.1803393718393322	2.0	certainty
18	agreed	0.15100570197733712			4	disagree	-0.05044092988151681	certainty		2	Low	0.40816326530612246	-1.1467499559423888	2.0	certainty
18	disagreed	-0.3742315222916646			5	agree	0.07042141141552909	certainty		3	Low	0.5412844036697247	-0.9008485987856368	2.0	certainty
19	agreed	0.17339665782991615			5	disagree	-0.019873815777847584	certainty		4	Low	0.9818181818181818	-1.7483202967383036	2.0	certainty
19	disagreed	-0.4369595777313608			8	agree	0.2056556675418488	certainty		5	Low	0.4722222222222222	-0.8570898496295196	2.0	certainty
20	agreed	0.08063175060226821			8	disagree	-0.17363240764656482	certainty		8	Low	0.6788990825688074	-0.5089124119686318	2.0	certainty
20	disagreed	-0.1615386948924436			9	agree	-0.020448214164178958	certainty		9	Low	0.6545454545454545	-1.1102463124968593	2.0	certainty
					9	disagree	-0.20086295353316777	certainty		10	Low	0.6909090909090909	-1.221139231497863	2.0	certainty
					10	agree	0.14743457623022974	certainty		11	Low	0.5727272727272728	-1.2259893221557712	2.0	certainty
					10	disagree	-0.19209466824855073	certainty		12	Low	0.5545454545454546	-0.8321163993165988	2.0	certainty
					11	agree	0.024330602133877444	certainty		13	Low	0.5045045045045045	-1.1099288356278316	2.0	certainty
					11	disagree	-0.09628332388990257	certainty		14	Low	0.6090909090909091	-0.9415816413959328	2.0	certainty
					12	agree	0.07914047745849566	certainty		17	Low	0.44545454545454544	-1.1341029906120854	2.0	certainty
					12	disagree	0.014324718655812934	certainty		18	Low	0.6181818181818182	-1.0322174849729342	2.0	certainty
					13	agree	0.054076814641521094	certainty		19	Low	0.5454545454545454	-1.2469665421797775	2.0	certainty
					13	disagree	0.004433749921413178	certainty		20	Low	0.5045871559633027	-0.7773749372148713	2.0	certainty
					14	agree	0.13716070540492828	certainty		1	High	0.5945945945945946	0.9896440808627678	3.0	certainty
					14	disagree	-0.4323413971168814	certainty		2	High	0.3360655737704918	1.3479761762342024	3.0	certainty
					17	agree	0.07174579983018903	certainty		3	High	0.4818181818181818	1.298346314839292	3.0	certainty
					17	disagree	-0.26797208084846225	certainty		4	High	0.045454545454545456	2.0100352797207246	3.0	certainty
					18	agree	0.2069018641786844	certainty		5	High	0.4375	1.2165902627108616	3.0	certainty
					18	disagree	-0.37613930581394756	certainty		8	High	0.5225225225225225	1.2113233140634427	3.0	certainty
					19	agree	0.24531834481028197	certainty		9	High	0.44545454545454544	0.9466539662367826	3.0	certainty
					19	disagree	-0.3133248418775325	certainty		10	High	0.6181818181818182	1.2399968135583592	3.0	certainty
					20	agree	0.15295597740656958	certainty		11	High	0.27522935779816515	1.3101244084747004	3.0	certainty
					20	disagree	-0.0672227616965278	certainty		12	High	0.35454545454545455	1.3239185054050493	3.0	certainty
					1	agree	0.14026153509131792	honesty		13	High	0.41818181818181815	1.2917330824278135	3.0	certainty
					1	disagree	-0.05143070751973273	honesty		14	High	0.36363636363636365	1.1659366234970632	3.0	certainty
					2	agree	-0.027945867724813424	honesty		17	High	0.34545454545454546	1.0238249950375966	3.0	certainty
					2	disagree	-0.2021382997802178	honesty		18	High	0.5272727272727272	1.449047405444893	3.0	certainty
					3	agree	-0.05754243714791545	honesty		19	High	0.41818181818181815	1.1469186912012093	3.0	certainty
					3	disagree	-0.12200979498566066	honesty		20	High	0.43243243243243246	0.8714955250360289	3.0	certainty
					4	agree	0.06475341844564528	honesty		1	Low	0.5370370370370371	0.8869251122231565	3.0	certainty
					4	disagree	0.011698136238138469	honesty		2	Low	0.32989690721649484	0.8121686560618538	3.0	certainty
					5	agree	0.008550533333791499	honesty		3	Low	0.5765765765765766	1.3707392362070416	3.0	certainty
					5	disagree	-0.3168474182193455	honesty		4	Low	0.990909090909091	0.09100486375579238	3.0	certainty
					8	agree	0.19626807037882854	honesty		5	Low	0.3888888888888889	1.1206732193262894	3.0	certainty
					8	disagree	-0.0681230898714179	honesty		8	Low	0.6422018348623854	1.2755293276945663	3.0	certainty
					9	agree	0.1435586138916141	honesty		9	Low	0.6	1.0188884039346437	3.0	certainty
					9	disagree	-0.31712303028358774	honesty		10	Low	0.6636363636363637	0.7993317244257521	3.0	certainty
					10	agree	-0.06193444960465503	honesty		11	Low	0.4727272727272727	0.49880371721990474	3.0	certainty
					10	disagree	0.07176901872004042	honesty		12	Low	0.5272727272727272	1.2008329182902815	3.0	certainty
					11	agree	0.09939289080373796	honesty		13	Low	0.509090909090909	0.9284019172365017	3.0	certainty
					11	disagree	-0.3279644465013513	honesty		14	Low	0.6090909090909091	0.8581665118497352	3.0	certainty
					12	agree	0.14919330959689442	honesty		17	Low	0.5229357798165137	0.6079500785810428	3.0	certainty
					12	disagree	-0.022179174101045068	honesty		18	Low	0.5229357798165137	0.8971306151467828	3.0	certainty
					13	agree	0.15605953222497354	honesty		19	Low	0.5818181818181818	0.8547764364977147	3.0	certainty
					13	disagree	0.04171743711528444	honesty		20	Low	0.5229357798165137	1.1496827667481166	3.0	certainty
					14	agree	0.018921836373384723	honesty		1	High	0.5585585585585585	4.010828616802914	4.0	certainty
					14	disagree	0.041327196223571026	honesty		2	High	0.2682926829268293	4.160582742324203	4.0	certainty
					17	agree	0.12491470604550488	honesty		3	High	0.5545454545454546	4.574599327536264	4.0	certainty
					17	disagree	-0.19462646312332824	honesty		4	High	0.036036036036036036	4.755948409929513	4.0	certainty
					18	agree	0.26631023364573764	honesty		5	High	0.2920353982300885	3.955169397039068	4.0	certainty
					18	disagree	-0.5938050739609579	honesty		8	High	0.6576576576576577	4.403233779612942	4.0	certainty
					19	agree	0.24779313853158516	honesty		9	High	0.27927927927927926	4.4098197390139315	4.0	certainty
					19	disagree	-0.5267195406744929	honesty		10	High	0.5363636363636364	4.242081171100127	4.0	certainty
					20	agree	0.24111629649876679	honesty		11	High	0.26126126126126126	4.330405161627965	4.0	certainty
					20	disagree	-0.33149437409664334	honesty		12	High	0.32727272727272727	4.505742931819561	4.0	certainty
										13	High	0.3181818181818182	4.266200332590741	4.0	certainty
										14	High	0.37272727272727274	4.327136902614141	4.0	certainty
										17	High	0.18018018018018017	4.398265380526703	4.0	certainty
										18	High	0.6363636363636364	4.564579452081242	4.0	certainty
										19	High	0.13513513513513514	4.530172561765262	4.0	certainty
										20	High	0.4954954954954955	3.84987307167719	4.0	certainty
										1	Low	0.42727272727272725	3.9751563485360837	4.0	certainty
										2	Low	0.35714285714285715	3.843338990375041	4.0	certainty
										3	Low	0.5	4.039380930149647	4.0	certainty
										4	Low	0.9727272727272728	3.055258461433813	4.0	certainty
										5	Low	0.4351851851851852	4.183899708184064	4.0	certainty
										8	Low	0.6454545454545455	3.945000938890565	4.0	certainty
										9	Low	0.4	3.7290156908407956	4.0	certainty
										10	Low	0.6636363636363637	3.7089961432990637	4.0	certainty
										11	Low	0.42727272727272725	3.4839983489207498	4.0	certainty
										12	Low	0.509090909090909	4.3624532387024475	4.0	certainty
										13	Low	0.43636363636363634	3.932213793265747	4.0	certainty
										14	Low	0.6181818181818182	3.6588062400823564	4.0	certainty
										17	Low	0.33636363636363636	3.603550852648023	4.0	certainty
										18	Low	0.46846846846846846	3.875463252183855	4.0	certainty
										19	Low	0.5272727272727272	3.8484266132738614	4.0	certainty
										20	Low	0.5363636363636364	3.942801687530713	4.0	certainty
										1	High	0.5321100917431193	-4.217280356220381	1.0	honesty
										2	High	0.9454545454545454	-4.295461649776428	1.0	honesty
										3	High	0.37272727272727274	-4.609554428096989	1.0	honesty
										4	High	0.00909090909090909	-2.771190549203611	1.0	honesty
										5	High	0.6936936936936937	-4.292393961977282	1.0	honesty
										8	High	0.3	-4.39560146135056	1.0	honesty
										9	High	0.6909090909090909	-4.124457791618841	1.0	honesty
										10	High	0.5714285714285714	-4.234442894460903	1.0	honesty
										11	High	0.6243386243386243	-3.8846742079585845	1.0	honesty
										12	High	0.6071428571428571	-4.565084173883951	1.0	honesty
										13	High	0.4714285714285714	-4.091729272942223	1.0	honesty
										14	High	0.6283185840707964	-4.089509863577825	1.0	honesty
										17	High	0.8	-4.018291166445552	1.0	honesty
										18	High	0.5727272727272728	-4.481340193671986	1.0	honesty
										19	High	0.8454545454545455	-4.584394891335747	1.0	honesty
										20	High	0.4954128440366973	-4.061960496270228	1.0	honesty
										1	Low	0.5229357798165137	-3.794982639936165	1.0	honesty
										2	Low	0.6454545454545455	-3.771542716456554	1.0	honesty
										3	Low	0.5321100917431193	-4.011134830562829	1.0	honesty
										4	Low	1.0	-4.9077639075066655	1.0	honesty
										5	Low	0.6697247706422018	-3.852068441035421	1.0	honesty
										8	Low	0.4818181818181818	-3.969650494581273	1.0	honesty
										9	Low	0.7454545454545455	-4.034131051971467	1.0	honesty
										10	Low	0.6544502617801047	-3.961047224674373	1.0	honesty
										11	Low	0.6333333333333333	-4.348924340997021	1.0	honesty
										12	Low	0.5607476635514018	-4.318501534973079	1.0	honesty
										13	Low	0.3333333333333333	-4.609866303676905	1.0	honesty
										14	Low	0.6074766355140186	-3.9397425542595124	1.0	honesty
										17	Low	0.6605504587155964	-4.075647155407721	1.0	honesty
										18	Low	0.5272727272727272	-4.01721319188449	1.0	honesty
										19	Low	0.6272727272727273	-3.8316687018201443	1.0	honesty
										20	Low	0.6146788990825688	-3.778414807559672	1.0	honesty
										1	High	0.4107142857142857	-1.0969660664246936	2.0	honesty
										2	High	0.7272727272727273	-1.2553744340548205	2.0	honesty
										3	High	0.3333333333333333	-1.4710040024205844	2.0	honesty
										4	High	0.0	0.2600497027302799	2.0	honesty
										5	High	0.4864864864864865	-1.2755982405706574	2.0	honesty
										8	High	0.2818181818181818	-1.3007411334253876	2.0	honesty
										9	High	0.5454545454545454	-0.8292887627165294	2.0	honesty
										10	High	0.42857142857142855	-0.9684503529765254	2.0	honesty
										11	High	0.6137566137566137	-0.8772609228446819	2.0	honesty
										12	High	0.48672566371681414	-1.3344541849419593	2.0	honesty
										13	High	0.3981042654028436	-1.092871414100708	2.0	honesty
										14	High	0.5132743362831859	-0.9670625378918561	2.0	honesty
										17	High	0.6216216216216216	-0.6533612580093698	2.0	honesty
										18	High	0.4909090909090909	-1.1897268925566105	2.0	honesty
										19	High	0.6272727272727273	-1.0044239817213203	2.0	honesty
										20	High	0.4864864864864865	-1.263121788211687	2.0	honesty
										1	Low	0.45871559633027525	-0.8470520312463807	2.0	honesty
										2	Low	0.6545454545454545	-0.9900306887486428	2.0	honesty
										3	Low	0.5181818181818182	-1.22125216765692	2.0	honesty
										4	Low	0.9818181818181818	-2.1941748728243877	2.0	honesty
										5	Low	0.5688073394495413	-1.0692557614506204	2.0	honesty
										8	Low	0.4636363636363636	-1.2026881333723416	2.0	honesty
										9	Low	0.4727272727272727	-1.1344271299363509	2.0	honesty
										10	Low	0.6927083333333334	-1.0279804122642595	2.0	honesty
										11	Low	0.6451612903225806	-1.1731419739828362	2.0	honesty
										12	Low	0.5283018867924528	-1.2164441191681215	2.0	honesty
										13	Low	0.2	-1.540015325266453	2.0	honesty
										14	Low	0.6448598130841121	-1.0021590653877903	2.0	honesty
										17	Low	0.5137614678899083	-0.9417076221653459	2.0	honesty
										18	Low	0.5412844036697247	-1.1724369462698931	2.0	honesty
										19	Low	0.5272727272727272	-1.011212602062603	2.0	honesty
										20	Low	0.509090909090909	-0.7803077194871942	2.0	honesty
										1	High	0.3963963963963964	1.2426024806513913	3.0	honesty
										2	High	0.6090909090909091	0.8585376757135184	3.0	honesty
										3	High	0.2818181818181818	0.9615477185867352	3.0	honesty
										4	High	0.00909090909090909	2.0580032060050644	3.0	honesty
										5	High	0.4144144144144144	0.6536949664122942	3.0	honesty
										8	High	0.2727272727272727	0.6111216181455728	3.0	honesty
										9	High	0.21818181818181817	1.5338544564013594	3.0	honesty
										10	High	0.39285714285714285	1.6316587734446013	3.0	honesty
										11	High	0.5026455026455027	1.0631010133547274	3.0	honesty
										12	High	0.36283185840707965	1.1211105868060705	3.0	honesty
										13	High	0.30952380952380953	1.0346512580284621	3.0	honesty
										14	High	0.48672566371681414	1.0602669521828418	3.0	honesty
										17	High	0.3153153153153153	1.3937715987321333	3.0	honesty
										18	High	0.38181818181818183	0.9843683101524672	3.0	honesty
										19	High	0.23853211009174313	1.4668591251510723	3.0	honesty
										20	High	0.509090909090909	0.7197381962664554	3.0	honesty
										1	Low	0.3761467889908257	1.0664197997355358	3.0	honesty
										2	Low	0.4909090909090909	1.057776421835964	3.0	honesty
										3	Low	0.48623853211009177	0.9239074362219053	3.0	honesty
										4	Low	0.9818181818181818	-0.43717744617221616	3.0	honesty
										5	Low	0.5321100917431193	1.044339588135429	3.0	honesty
										8	Low	0.33636363636363636	0.7364806394097727	3.0	honesty
										9	Low	0.39090909090909093	0.9185938320977458	3.0	honesty
										10	Low	0.6822916666666666	1.032091794598622	3.0	honesty
										11	Low	0.6129032258064516	0.5253449647897009	3.0	honesty
										12	Low	0.5277777777777778	0.7454151836596079	3.0	honesty
										13	Low	0.2222222222222222	0.8648020710605804	3.0	honesty
										14	Low	0.5420560747663551	1.0168934790573194	3.0	honesty
										17	Low	0.3148148148148148	0.9537723304194113	3.0	honesty
										18	Low	0.45045045045045046	0.7208312804675499	3.0	honesty
										19	Low	0.42727272727272725	1.038909534557252	3.0	honesty
										20	Low	0.44545454545454544	1.0068669154538565	3.0	honesty
										1	High	0.3063063063063063	4.740147977885592	4.0	honesty
										2	High	0.37272727272727274	4.360608882713381	4.0	honesty
										3	High	0.1981981981981982	3.9746300241052737	4.0	honesty
										4	High	0.0	4.8876682546944314	4.0	honesty
										5	High	0.3153153153153153	3.705502062245488	4.0	honesty
										8	High	0.22727272727272727	3.86448253564629	4.0	honesty
										9	High	0.1	4.601881170256531	4.0	honesty
										10	High	0.4482758620689655	4.693417750203679	4.0	honesty
										11	High	0.34210526315789475	4.072744214821124	4.0	honesty
										12	High	0.2920353982300885	4.33192609128529	4.0	honesty
										13	High	0.3080568720379147	3.9514327023004188	4.0	honesty
										14	High	0.23893805309734514	4.076794133125602	4.0	honesty
										17	High	0.16216216216216217	4.628266597788212	4.0	honesty
										18	High	0.34545454545454546	4.517106978558834	4.0	honesty
										19	High	0.09009009009009009	4.696114387764222	4.0	honesty
										20	High	0.44144144144144143	3.7374354590732914	4.0	honesty
										1	Low	0.36363636363636365	3.731454194042234	4.0	honesty
										2	Low	0.42727272727272725	4.155006130014519	4.0	honesty
										3	Low	0.509090909090909	3.827097569059689	4.0	honesty
										4	Low	0.9545454545454546	2.188701097904823	4.0	honesty
										5	Low	0.41284403669724773	4.258343298776467	4.0	honesty
										8	Low	0.42727272727272725	3.871737097769865	4.0	honesty
										9	Low	0.2636363636363636	3.608341103963988	4.0	honesty
										10	Low	0.625	4.189226555499124	4.0	honesty
										11	Low	0.6129032258064516	3.6589551209948468	4.0	honesty
										12	Low	0.4074074074074074	3.385426481010416	4.0	honesty
										13	Low	0.4	3.0174640640126564	4.0	honesty
										14	Low	0.4766355140186916	3.9186046480722396	4.0	honesty
										17	Low	0.34234234234234234	3.756014592273182	4.0	honesty
										18	Low	0.38181818181818183	3.7651706581924502	4.0	honesty
										19	Low	0.37272727272727274	3.640649550381487	4.0	honesty
										20	Low	0.5363636363636364	3.958809131513765	4.0	honesty

## Sheet: Figure3
Figure 3a and b																	Figure 3a (individual p-values)
				responses to conceptual questions
Nbr	Normalized Rating (z)	TrialNo	Prosody	conf_hauteur	conf_volume	conf_debit	conf_intonation	conf_dynvolume	conf_vitesse	lie_hauteur	lie_volume	lie_debit	lie_intonation	lie_dynvolume	lie_vitesse		Nbr	Gender	Task	t-value reliable-unreliable	p-value
10	1.6344441236169962	1	certain	high	high	slow	rising	crescendo	accelerate	high	low	slow	rising	decrescendo	decelerate		2	m	honesty	-7.113452542276938	4.5978125501815797e-11
10	1.6344441236169962	2	certain	high	high	slow	rising	crescendo	accelerate	high	low	slow	rising	decrescendo	decelerate		4	f	honesty	-0.11041326791931505	0.9122263297941671
10	0.17314832974289476	3	honest	high	high	slow	rising	crescendo	accelerate	high	low	slow	rising	decrescendo	decelerate		6	m	honesty	-5.371339392191232	1.1467520321990024e-07
10	2.365092020554047	4	lie	high	high	slow	rising	crescendo	accelerate	high	low	slow	rising	decrescendo	decelerate		8	f	honesty	-0.4315549941054148	0.6665515959970212
10	-0.5574995671941559	5	doubt	high	high	slow	rising	crescendo	accelerate	high	low	slow	rising	decrescendo	decelerate		10	m	honesty	-3.332029056815674	0.0010351355229080695
10	1.6344441236169962	6	certain	high	high	slow	rising	crescendo	accelerate	high	low	slow	rising	decrescendo	decelerate		12	m	honesty	2.1135995606134386	0.03584762800212538
10	-0.5574995671941559	7	certain	high	high	slow	rising	crescendo	accelerate	high	low	slow	rising	decrescendo	decelerate		14	m	honesty	-7.21343561556387	1.2450486164754139e-11
10	-2.0187953610682574	8	lie	high	high	slow	rising	crescendo	accelerate	high	low	slow	rising	decrescendo	decelerate		16	f	honesty	5.596941626073938	7.495094572667689e-08
10	0.9037962266799456	9	honest	high	high	slow	rising	crescendo	accelerate	high	low	slow	rising	decrescendo	decelerate		18	f	honesty	5.777537447250727	3.035780864683336e-08
10	1.6344441236169962	10	lie	high	high	slow	rising	crescendo	accelerate	high	low	slow	rising	decrescendo	decelerate		20	m	honesty	-14.191191275026625	1.1020971005972418e-31
10	0.9037962266799456	11	honest	high	high	slow	rising	crescendo	accelerate	high	low	slow	rising	decrescendo	decelerate		22	m	honesty	0.5637060365615417	0.5736154500010552
10	0.17314832974289476	12	honest	high	high	slow	rising	crescendo	accelerate	high	low	slow	rising	decrescendo	decelerate		24	f	honesty	0.4547189526944166	0.6498278304878231
10	1.6344441236169962	13	doubt	high	high	slow	rising	crescendo	accelerate	high	low	slow	rising	decrescendo	decelerate		26	f	honesty	21.790762023658363	1.0974797459791376e-53
10	-1.2881474641312067	14	certain	high	high	slow	rising	crescendo	accelerate	high	low	slow	rising	decrescendo	decelerate		28	m	honesty	-4.634050116831746	6.627082607322383e-06
10	1.6344441236169962	15	doubt	high	high	slow	rising	crescendo	accelerate	high	low	slow	rising	decrescendo	decelerate		30	m	honesty	-21.861070032793794	7.067535478720959e-54
10	-0.5574995671941559	16	certain	high	high	slow	rising	crescendo	accelerate	high	low	slow	rising	decrescendo	decelerate		32	f	honesty	-11.362596359046279	3.447853522249e-23
10	2.365092020554047	17	doubt	high	high	slow	rising	crescendo	accelerate	high	low	slow	rising	decrescendo	decelerate		34	m	honesty	2.0458522969382416	0.042141648516532466
10	-0.5574995671941559	18	lie	high	high	slow	rising	crescendo	accelerate	high	low	slow	rising	decrescendo	decelerate		36	m	honesty	3.788152307902015	0.00020326734778766228
10	1.6344441236169962	19	honest	high	high	slow	rising	crescendo	accelerate	high	low	slow	rising	decrescendo	decelerate		38	f	honesty	4.665092904263925	5.789309106348162e-06
10	2.365092020554047	20	certain	high	high	slow	rising	crescendo	accelerate	high	low	slow	rising	decrescendo	decelerate		40	f	honesty	-1.453000815304615	0.1478644697124096
10	-1.2881474641312067	21	certain	high	high	slow	rising	crescendo	accelerate	high	low	slow	rising	decrescendo	decelerate		1	f	certainty	12.677380745600296	4.0329920174286115e-27
10	0.17314832974289476	22	doubt	high	high	slow	rising	crescendo	accelerate	high	low	slow	rising	decrescendo	decelerate		3	f	certainty	1.4474865113452846	0.14940006068126807
10	-0.5574995671941559	23	certain	high	high	slow	rising	crescendo	accelerate	high	low	slow	rising	decrescendo	decelerate		5	m	certainty	8.212381726779798	3.193214742416987e-14
10	1.6344441236169962	24	lie	high	high	slow	rising	crescendo	accelerate	high	low	slow	rising	decrescendo	decelerate		7	m	certainty	33.44989784508633	5.142465908682657e-137
10	0.9037962266799456	25	certain	high	high	slow	rising	crescendo	accelerate	high	low	slow	rising	decrescendo	decelerate		9	f	certainty	12.819255212062133	1.5090001157005841e-27
10	-1.2881474641312067	26	doubt	high	high	slow	rising	crescendo	accelerate	high	low	slow	rising	decrescendo	decelerate		11	f	certainty	15.978072998574438	4.78524926571934e-37
10	1.6344441236169962	27	lie	high	high	slow	rising	crescendo	accelerate	high	low	slow	rising	decrescendo	decelerate		13	f	certainty	1.7279562859729716	0.08561233436207068
10	0.9037962266799456	28	lie	high	high	slow	rising	crescendo	accelerate	high	low	slow	rising	decrescendo	decelerate		15	f	certainty	4.397617573411012	1.815506811221271e-05
10	1.6344441236169962	29	doubt	high	high	slow	rising	crescendo	accelerate	high	low	slow	rising	decrescendo	decelerate		17	m	certainty	2.763397474503652	0.006280004739797905
10	-2.0187953610682574	30	doubt	high	high	slow	rising	crescendo	accelerate	high	low	slow	rising	decrescendo	decelerate		19	f	certainty	14.36990596361705	3.1886357825416265e-32
10	1.6344441236169962	31	certain	high	high	slow	rising	crescendo	accelerate	high	low	slow	rising	decrescendo	decelerate		21	f	certainty	10.990103665340582	4.356641593089906e-22
10	1.6344441236169962	32	doubt	high	high	slow	rising	crescendo	accelerate	high	low	slow	rising	decrescendo	decelerate		23	m	certainty	8.815457955823605	7.355520132932005e-16
10	-1.2881474641312067	33	lie	high	high	slow	rising	crescendo	accelerate	high	low	slow	rising	decrescendo	decelerate		25	m	certainty	-0.04395058406371017	0.9649897077994143
10	2.365092020554047	34	certain	high	high	slow	rising	crescendo	accelerate	high	low	slow	rising	decrescendo	decelerate		27	f	certainty	6.857192098853865	9.467206561644988e-11
10	2.365092020554047	35	doubt	high	high	slow	rising	crescendo	accelerate	high	low	slow	rising	decrescendo	decelerate		29	f	certainty	8.408861253687812	7.585607129831185e-15
10	0.17314832974289476	36	lie	high	high	slow	rising	crescendo	accelerate	high	low	slow	rising	decrescendo	decelerate		31	m	certainty	16.818936006182696	1.5276917595467242e-39
10	1.6344441236169962	37	certain	high	high	slow	rising	crescendo	accelerate	high	low	slow	rising	decrescendo	decelerate		33	m	certainty	6.789952008362256	1.3794442178981025e-10
10	0.17314832974289476	38	doubt	high	high	slow	rising	crescendo	accelerate	high	low	slow	rising	decrescendo	decelerate		35	m	certainty	15.200047064688002	1.0165350820360018e-34
10	-1.2881474641312067	39	certain	high	high	slow	rising	crescendo	accelerate	high	low	slow	rising	decrescendo	decelerate		37	f	certainty	7.688824321300179	7.636897633896743e-13
10	-0.5574995671941559	40	certain	high	high	slow	rising	crescendo	accelerate	high	low	slow	rising	decrescendo	decelerate		39	f	certainty	6.373331452359861	1.3538041716706207e-09
10	0.17314832974289476	41	doubt	high	high	slow	rising	crescendo	accelerate	high	low	slow	rising	decrescendo	decelerate
10	-1.2881474641312067	42	certain	high	high	slow	rising	crescendo	accelerate	high	low	slow	rising	decrescendo	decelerate
10	1.6344441236169962	43	lie	high	high	slow	rising	crescendo	accelerate	high	low	slow	rising	decrescendo	decelerate
10	-1.2881474641312067	44	honest	high	high	slow	rising	crescendo	accelerate	high	low	slow	rising	decrescendo	decelerate
10	-2.0187953610682574	45	certain	high	high	slow	rising	crescendo	accelerate	high	low	slow	rising	decrescendo	decelerate
10	0.17314832974289476	46	doubt	high	high	slow	rising	crescendo	accelerate	high	low	slow	rising	decrescendo	decelerate
10	1.6344441236169962	47	honest	high	high	slow	rising	crescendo	accelerate	high	low	slow	rising	decrescendo	decelerate
10	2.365092020554047	48	doubt	high	high	slow	rising	crescendo	accelerate	high	low	slow	rising	decrescendo	decelerate
10	0.9037962266799456	49	certain	high	high	slow	rising	crescendo	accelerate	high	low	slow	rising	decrescendo	decelerate
10	-1.2881474641312067	50	doubt	high	high	slow	rising	crescendo	accelerate	high	low	slow	rising	decrescendo	decelerate
10	1.6344441236169962	51	doubt	high	high	slow	rising	crescendo	accelerate	high	low	slow	rising	decrescendo	decelerate
10	1.6344441236169962	52	lie	high	high	slow	rising	crescendo	accelerate	high	low	slow	rising	decrescendo	decelerate
10	-0.5574995671941559	53	certain	high	high	slow	rising	crescendo	accelerate	high	low	slow	rising	decrescendo	decelerate
10	0.9037962266799456	54	lie	high	high	slow	rising	crescendo	accelerate	high	low	slow	rising	decrescendo	decelerate
10	-0.5574995671941559	55	honest	high	high	slow	rising	crescendo	accelerate	high	low	slow	rising	decrescendo	decelerate
10	1.6344441236169962	56	doubt	high	high	slow	rising	crescendo	accelerate	high	low	slow	rising	decrescendo	decelerate
10	0.9037962266799456	57	honest	high	high	slow	rising	crescendo	accelerate	high	low	slow	rising	decrescendo	decelerate
10	-0.5574995671941559	58	honest	high	high	slow	rising	crescendo	accelerate	high	low	slow	rising	decrescendo	decelerate
10	-1.2881474641312067	59	certain	high	high	slow	rising	crescendo	accelerate	high	low	slow	rising	decrescendo	decelerate
10	-0.5574995671941559	60	lie	high	high	slow	rising	crescendo	accelerate	high	low	slow	rising	decrescendo	decelerate
10	-0.5574995671941559	61	honest	high	high	slow	rising	crescendo	accelerate	high	low	slow	rising	decrescendo	decelerate
10	-1.2881474641312067	62	lie	high	high	slow	rising	crescendo	accelerate	high	low	slow	rising	decrescendo	decelerate
10	-1.2881474641312067	63	lie	high	high	slow	rising	crescendo	accelerate	high	low	slow	rising	decrescendo	decelerate
10	-0.5574995671941559	64	certain	high	high	slow	rising	crescendo	accelerate	high	low	slow	rising	decrescendo	decelerate
10	0.9037962266799456	65	lie	high	high	slow	rising	crescendo	accelerate	high	low	slow	rising	decrescendo	decelerate
10	-0.5574995671941559	66	doubt	high	high	slow	rising	crescendo	accelerate	high	low	slow	rising	decrescendo	decelerate
10	-0.5574995671941559	67	doubt	high	high	slow	rising	crescendo	accelerate	high	low	slow	rising	decrescendo	decelerate
10	-0.5574995671941559	68	certain	high	high	slow	rising	crescendo	accelerate	high	low	slow	rising	decrescendo	decelerate
10	-0.5574995671941559	69	doubt	high	high	slow	rising	crescendo	accelerate	high	low	slow	rising	decrescendo	decelerate
10	0.9037962266799456	70	doubt	high	high	slow	rising	crescendo	accelerate	high	low	slow	rising	decrescendo	decelerate
10	0.17314832974289476	71	lie	high	high	slow	rising	crescendo	accelerate	high	low	slow	rising	decrescendo	decelerate
10	-0.5574995671941559	72	doubt	high	high	slow	rising	crescendo	accelerate	high	low	slow	rising	decrescendo	decelerate
10	-0.5574995671941559	73	honest	high	high	slow	rising	crescendo	accelerate	high	low	slow	rising	decrescendo	decelerate
10	-0.5574995671941559	74	lie	high	high	slow	rising	crescendo	accelerate	high	low	slow	rising	decrescendo	decelerate
10	0.9037962266799456	75	lie	high	high	slow	rising	crescendo	accelerate	high	low	slow	rising	decrescendo	decelerate
10	1.6344441236169962	76	doubt	high	high	slow	rising	crescendo	accelerate	high	low	slow	rising	decrescendo	decelerate
10	-0.5574995671941559	77	lie	high	high	slow	rising	crescendo	accelerate	high	low	slow	rising	decrescendo	decelerate
10	-2.0187953610682574	78	honest	high	high	slow	rising	crescendo	accelerate	high	low	slow	rising	decrescendo	decelerate
10	1.6344441236169962	79	lie	high	high	slow	rising	crescendo	accelerate	high	low	slow	rising	decrescendo	decelerate
10	0.17314832974289476	80	honest	high	high	slow	rising	crescendo	accelerate	high	low	slow	rising	decrescendo	decelerate
10	-1.2881474641312067	81	honest	high	high	slow	rising	crescendo	accelerate	high	low	slow	rising	decrescendo	decelerate
10	0.9037962266799456	82	lie	high	high	slow	rising	crescendo	accelerate	high	low	slow	rising	decrescendo	decelerate
10	0.17314832974289476	83	doubt	high	high	slow	rising	crescendo	accelerate	high	low	slow	rising	decrescendo	decelerate
10	0.9037962266799456	84	lie	high	high	slow	rising	crescendo	accelerate	high	low	slow	rising	decrescendo	decelerate
10	1.6344441236169962	85	lie	high	high	slow	rising	crescendo	accelerate	high	low	slow	rising	decrescendo	decelerate
10	-0.5574995671941559	86	lie	high	high	slow	rising	crescendo	accelerate	high	low	slow	rising	decrescendo	decelerate
10	0.9037962266799456	87	doubt	high	high	slow	rising	crescendo	accelerate	high	low	slow	rising	decrescendo	decelerate
10	0.17314832974289476	88	certain	high	high	slow	rising	crescendo	accelerate	high	low	slow	rising	decrescendo	decelerate
10	-0.5574995671941559	89	certain	high	high	slow	rising	crescendo	accelerate	high	low	slow	rising	decrescendo	decelerate
10	-0.5574995671941559	90	honest	high	high	slow	rising	crescendo	accelerate	high	low	slow	rising	decrescendo	decelerate
10	-0.5574995671941559	91	honest	high	high	slow	rising	crescendo	accelerate	high	low	slow	rising	decrescendo	decelerate
10	-1.2881474641312067	92	honest	high	high	slow	rising	crescendo	accelerate	high	low	slow	rising	decrescendo	decelerate
10	0.9037962266799456	93	lie	high	high	slow	rising	crescendo	accelerate	high	low	slow	rising	decrescendo	decelerate
10	1.6344441236169962	94	certain	high	high	slow	rising	crescendo	accelerate	high	low	slow	rising	decrescendo	decelerate
10	2.365092020554047	95	lie	high	high	slow	rising	crescendo	accelerate	high	low	slow	rising	decrescendo	decelerate
10	-1.2881474641312067	96	honest	high	high	slow	rising	crescendo	accelerate	high	low	slow	rising	decrescendo	decelerate
10	0.9037962266799456	97	doubt	high	high	slow	rising	crescendo	accelerate	high	low	slow	rising	decrescendo	decelerate
10	-0.5574995671941559	98	doubt	high	high	slow	rising	crescendo	accelerate	high	low	slow	rising	decrescendo	decelerate
10	2.365092020554047	99	certain	high	high	slow	rising	crescendo	accelerate	high	low	slow	rising	decrescendo	decelerate
10	0.9037962266799456	100	certain	high	high	slow	rising	crescendo	accelerate	high	low	slow	rising	decrescendo	decelerate
10	-1.2881474641312067	101	certain	high	high	slow	rising	crescendo	accelerate	high	low	slow	rising	decrescendo	decelerate
10	0.17314832974289476	102	honest	high	high	slow	rising	crescendo	accelerate	high	low	slow	rising	decrescendo	decelerate
10	0.9037962266799456	103	lie	high	high	slow	rising	crescendo	accelerate	high	low	slow	rising	decrescendo	decelerate
10	1.6344441236169962	104	lie	high	high	slow	rising	crescendo	accelerate	high	low	slow	rising	decrescendo	decelerate
10	1.6344441236169962	105	certain	high	high	slow	rising	crescendo	accelerate	high	low	slow	rising	decrescendo	decelerate
10	1.6344441236169962	106	certain	high	high	slow	rising	crescendo	accelerate	high	low	slow	rising	decrescendo	decelerate
10	1.6344441236169962	107	honest	high	high	slow	rising	crescendo	accelerate	high	low	slow	rising	decrescendo	decelerate
10	-0.5574995671941559	108	lie	high	high	slow	rising	crescendo	accelerate	high	low	slow	rising	decrescendo	decelerate
10	0.9037962266799456	109	honest	high	high	slow	rising	crescendo	accelerate	high	low	slow	rising	decrescendo	decelerate
10	0.17314832974289476	110	lie	high	high	slow	rising	crescendo	accelerate	high	low	slow	rising	decrescendo	decelerate
10	0.17314832974289476	111	honest	high	high	slow	rising	crescendo	accelerate	high	low	slow	rising	decrescendo	decelerate
10	0.17314832974289476	112	lie	high	high	slow	rising	crescendo	accelerate	high	low	slow	rising	decrescendo	decelerate
10	0.9037962266799456	113	honest	high	high	slow	rising	crescendo	accelerate	high	low	slow	rising	decrescendo	decelerate
10	0.17314832974289476	114	lie	high	high	slow	rising	crescendo	accelerate	high	low	slow	rising	decrescendo	decelerate
10	0.9037962266799456	115	doubt	high	high	slow	rising	crescendo	accelerate	high	low	slow	rising	decrescendo	decelerate
10	0.9037962266799456	116	certain	high	high	slow	rising	crescendo	accelerate	high	low	slow	rising	decrescendo	decelerate
10	0.17314832974289476	117	doubt	high	high	slow	rising	crescendo	accelerate	high	low	slow	rising	decrescendo	decelerate
10	0.17314832974289476	118	doubt	high	high	slow	rising	crescendo	accelerate	high	low	slow	rising	decrescendo	decelerate
10	0.9037962266799456	119	lie	high	high	slow	rising	crescendo	accelerate	high	low	slow	rising	decrescendo	decelerate
10	-0.5574995671941559	120	honest	high	high	slow	rising	crescendo	accelerate	high	low	slow	rising	decrescendo	decelerate
10	0.17314832974289476	121	certain	high	high	slow	rising	crescendo	accelerate	high	low	slow	rising	decrescendo	decelerate
10	-0.5574995671941559	122	lie	high	high	slow	rising	crescendo	accelerate	high	low	slow	rising	decrescendo	decelerate
10	0.17314832974289476	123	certain	high	high	slow	rising	crescendo	accelerate	high	low	slow	rising	decrescendo	decelerate
10	0.17314832974289476	124	honest	high	high	slow	rising	crescendo	accelerate	high	low	slow	rising	decrescendo	decelerate
10	0.17314832974289476	125	doubt	high	high	slow	rising	crescendo	accelerate	high	low	slow	rising	decrescendo	decelerate
10	-0.5574995671941559	126	doubt	high	high	slow	rising	crescendo	accelerate	high	low	slow	rising	decrescendo	decelerate
10	1.6344441236169962	127	certain	high	high	slow	rising	crescendo	accelerate	high	low	slow	rising	decrescendo	decelerate
10	-0.5574995671941559	128	lie	high	high	slow	rising	crescendo	accelerate	high	low	slow	rising	decrescendo	decelerate
10	0.9037962266799456	129	lie	high	high	slow	rising	crescendo	accelerate	high	low	slow	rising	decrescendo	decelerate
10	-1.2881474641312067	130	honest	high	high	slow	rising	crescendo	accelerate	high	low	slow	rising	decrescendo	decelerate
10	-1.2881474641312067	131	doubt	high	high	slow	rising	crescendo	accelerate	high	low	slow	rising	decrescendo	decelerate
10	0.9037962266799456	132	lie	high	high	slow	rising	crescendo	accelerate	high	low	slow	rising	decrescendo	decelerate
10	-1.2881474641312067	133	honest	high	high	slow	rising	crescendo	accelerate	high	low	slow	rising	decrescendo	decelerate
10	-0.5574995671941559	134	doubt	high	high	slow	rising	crescendo	accelerate	high	low	slow	rising	decrescendo	decelerate
10	0.17314832974289476	135	certain	high	high	slow	rising	crescendo	accelerate	high	low	slow	rising	decrescendo	decelerate
10	-0.5574995671941559	136	certain	high	high	slow	rising	crescendo	accelerate	high	low	slow	rising	decrescendo	decelerate
10	0.17314832974289476	137	lie	high	high	slow	rising	crescendo	accelerate	high	low	slow	rising	decrescendo	decelerate
10	0.17314832974289476	138	honest	high	high	slow	rising	crescendo	accelerate	high	low	slow	rising	decrescendo	decelerate
10	-0.5574995671941559	139	honest	high	high	slow	rising	crescendo	accelerate	high	low	slow	rising	decrescendo	decelerate
10	0.17314832974289476	140	lie	high	high	slow	rising	crescendo	accelerate	high	low	slow	rising	decrescendo	decelerate
10	0.17314832974289476	141	certain	high	high	slow	rising	crescendo	accelerate	high	low	slow	rising	decrescendo	decelerate
10	0.17314832974289476	142	lie	high	high	slow	rising	crescendo	accelerate	high	low	slow	rising	decrescendo	decelerate
10	-0.5574995671941559	143	certain	high	high	slow	rising	crescendo	accelerate	high	low	slow	rising	decrescendo	decelerate
10	0.9037962266799456	144	honest	high	high	slow	rising	crescendo	accelerate	high	low	slow	rising	decrescendo	decelerate
10	0.17314832974289476	145	certain	high	high	slow	rising	crescendo	accelerate	high	low	slow	rising	decrescendo	decelerate
10	1.6344441236169962	146	doubt	high	high	slow	rising	crescendo	accelerate	high	low	slow	rising	decrescendo	decelerate
10	1.6344441236169962	147	lie	high	high	slow	rising	crescendo	accelerate	high	low	slow	rising	decrescendo	decelerate
10	1.6344441236169962	148	honest	high	high	slow	rising	crescendo	accelerate	high	low	slow	rising	decrescendo	decelerate
10	-1.2881474641312067	149	honest	high	high	slow	rising	crescendo	accelerate	high	low	slow	rising	decrescendo	decelerate
10	0.17314832974289476	150	honest	high	high	slow	rising	crescendo	accelerate	high	low	slow	rising	decrescendo	decelerate
10	0.17314832974289476	151	honest	high	high	slow	rising	crescendo	accelerate	high	low	slow	rising	decrescendo	decelerate
10	-1.2881474641312067	152	honest	high	high	slow	rising	crescendo	accelerate	high	low	slow	rising	decrescendo	decelerate
10	-0.5574995671941559	153	doubt	high	high	slow	rising	crescendo	accelerate	high	low	slow	rising	decrescendo	decelerate
10	0.17314832974289476	154	lie	high	high	slow	rising	crescendo	accelerate	high	low	slow	rising	decrescendo	decelerate
10	0.9037962266799456	155	lie	high	high	slow	rising	crescendo	accelerate	high	low	slow	rising	decrescendo	decelerate
10	0.17314832974289476	156	doubt	high	high	slow	rising	crescendo	accelerate	high	low	slow	rising	decrescendo	decelerate
10	-0.5574995671941559	157	doubt	high	high	slow	rising	crescendo	accelerate	high	low	slow	rising	decrescendo	decelerate
10	0.17314832974289476	158	honest	high	high	slow	rising	crescendo	accelerate	high	low	slow	rising	decrescendo	decelerate
10	0.9037962266799456	159	certain	high	high	slow	rising	crescendo	accelerate	high	low	slow	rising	decrescendo	decelerate
10	1.6344441236169962	160	doubt	high	high	slow	rising	crescendo	accelerate	high	low	slow	rising	decrescendo	decelerate
10	0.17314832974289476	161	doubt	high	high	slow	rising	crescendo	accelerate	high	low	slow	rising	decrescendo	decelerate
10	0.9037962266799456	162	lie	high	high	slow	rising	crescendo	accelerate	high	low	slow	rising	decrescendo	decelerate
10	-0.5574995671941559	163	doubt	high	high	slow	rising	crescendo	accelerate	high	low	slow	rising	decrescendo	decelerate
10	0.17314832974289476	164	lie	high	high	slow	rising	crescendo	accelerate	high	low	slow	rising	decrescendo	decelerate
10	-0.5574995671941559	165	doubt	high	high	slow	rising	crescendo	accelerate	high	low	slow	rising	decrescendo	decelerate
10	-0.5574995671941559	166	doubt	high	high	slow	rising	crescendo	accelerate	high	low	slow	rising	decrescendo	decelerate
10	-2.0187953610682574	167	honest	high	high	slow	rising	crescendo	accelerate	high	low	slow	rising	decrescendo	decelerate
10	-2.0187953610682574	168	honest	high	high	slow	rising	crescendo	accelerate	high	low	slow	rising	decrescendo	decelerate
10	0.17314832974289476	169	lie	high	high	slow	rising	crescendo	accelerate	high	low	slow	rising	decrescendo	decelerate
10	0.9037962266799456	170	doubt	high	high	slow	rising	crescendo	accelerate	high	low	slow	rising	decrescendo	decelerate
10	0.9037962266799456	171	lie	high	high	slow	rising	crescendo	accelerate	high	low	slow	rising	decrescendo	decelerate
10	0.9037962266799456	172	honest	high	high	slow	rising	crescendo	accelerate	high	low	slow	rising	decrescendo	decelerate
10	0.17314832974289476	173	doubt	high	high	slow	rising	crescendo	accelerate	high	low	slow	rising	decrescendo	decelerate
10	0.17314832974289476	174	honest	high	high	slow	rising	crescendo	accelerate	high	low	slow	rising	decrescendo	decelerate
10	0.17314832974289476	175	doubt	high	high	slow	rising	crescendo	accelerate	high	low	slow	rising	decrescendo	decelerate
10	-1.2881474641312067	176	honest	high	high	slow	rising	crescendo	accelerate	high	low	slow	rising	decrescendo	decelerate
10	-1.2881474641312067	177	honest	high	high	slow	rising	crescendo	accelerate	high	low	slow	rising	decrescendo	decelerate
10	-1.2881474641312067	178	honest	high	high	slow	rising	crescendo	accelerate	high	low	slow	rising	decrescendo	decelerate
10	-1.2881474641312067	179	honest	high	high	slow	rising	crescendo	accelerate	high	low	slow	rising	decrescendo	decelerate
10	0.9037962266799456	180	honest	high	high	slow	rising	crescendo	accelerate	high	low	slow	rising	decrescendo	decelerate
10	1.6344441236169962	181	doubt	high	high	slow	rising	crescendo	accelerate	high	low	slow	rising	decrescendo	decelerate
10	-2.0187953610682574	182	certain	high	high	slow	rising	crescendo	accelerate	high	low	slow	rising	decrescendo	decelerate
10	-1.2881474641312067	183	certain	high	high	slow	rising	crescendo	accelerate	high	low	slow	rising	decrescendo	decelerate
10	-1.2881474641312067	184	certain	high	high	slow	rising	crescendo	accelerate	high	low	slow	rising	decrescendo	decelerate
10	1.6344441236169962	185	certain	high	high	slow	rising	crescendo	accelerate	high	low	slow	rising	decrescendo	decelerate
10	1.6344441236169962	186	certain	high	high	slow	rising	crescendo	accelerate	high	low	slow	rising	decrescendo	decelerate
10	0.17314832974289476	187	certain	high	high	slow	rising	crescendo	accelerate	high	low	slow	rising	decrescendo	decelerate
10	1.6344441236169962	188	doubt	high	high	slow	rising	crescendo	accelerate	high	low	slow	rising	decrescendo	decelerate
10	-0.5574995671941559	189	honest	high	high	slow	rising	crescendo	accelerate	high	low	slow	rising	decrescendo	decelerate
10	-2.0187953610682574	190	certain	high	high	slow	rising	crescendo	accelerate	high	low	slow	rising	decrescendo	decelerate
10	-0.5574995671941559	191	honest	high	high	slow	rising	crescendo	accelerate	high	low	slow	rising	decrescendo	decelerate
10	-2.0187953610682574	192	certain	high	high	slow	rising	crescendo	accelerate	high	low	slow	rising	decrescendo	decelerate
10	0.17314832974289476	193	lie	high	high	slow	rising	crescendo	accelerate	high	low	slow	rising	decrescendo	decelerate
10	0.9037962266799456	194	honest	high	high	slow	rising	crescendo	accelerate	high	low	slow	rising	decrescendo	decelerate
10	0.9037962266799456	195	doubt	high	high	slow	rising	crescendo	accelerate	high	low	slow	rising	decrescendo	decelerate
10	0.9037962266799456	196	certain	high	high	slow	rising	crescendo	accelerate	high	low	slow	rising	decrescendo	decelerate
10	-1.2881474641312067	197	certain	high	high	slow	rising	crescendo	accelerate	high	low	slow	rising	decrescendo	decelerate
10	0.17314832974289476	198	certain	high	high	slow	rising	crescendo	accelerate	high	low	slow	rising	decrescendo	decelerate
10	-1.2881474641312067	199	honest	high	high	slow	rising	crescendo	accelerate	high	low	slow	rising	decrescendo	decelerate
10	0.9037962266799456	200	certain	high	high	slow	rising	crescendo	accelerate	high	low	slow	rising	decrescendo	decelerate
10	-0.5574995671941559	201	certain	high	high	slow	rising	crescendo	accelerate	high	low	slow	rising	decrescendo	decelerate
10	-0.5574995671941559	202	doubt	high	high	slow	rising	crescendo	accelerate	high	low	slow	rising	decrescendo	decelerate
10	-2.0187953610682574	203	honest	high	high	slow	rising	crescendo	accelerate	high	low	slow	rising	decrescendo	decelerate
10	0.17314832974289476	204	lie	high	high	slow	rising	crescendo	accelerate	high	low	slow	rising	decrescendo	decelerate
10	-0.5574995671941559	205	doubt	high	high	slow	rising	crescendo	accelerate	high	low	slow	rising	decrescendo	decelerate
10	0.9037962266799456	206	honest	high	high	slow	rising	crescendo	accelerate	high	low	slow	rising	decrescendo	decelerate
10	-1.2881474641312067	207	lie	high	high	slow	rising	crescendo	accelerate	high	low	slow	rising	decrescendo	decelerate
10	0.9037962266799456	208	lie	high	high	slow	rising	crescendo	accelerate	high	low	slow	rising	decrescendo	decelerate
10	0.9037962266799456	209	certain	high	high	slow	rising	crescendo	accelerate	high	low	slow	rising	decrescendo	decelerate
10	-0.5574995671941559	210	certain	high	high	slow	rising	crescendo	accelerate	high	low	slow	rising	decrescendo	decelerate
10	0.17314832974289476	211	doubt	high	high	slow	rising	crescendo	accelerate	high	low	slow	rising	decrescendo	decelerate
10	0.17314832974289476	212	lie	high	high	slow	rising	crescendo	accelerate	high	low	slow	rising	decrescendo	decelerate
10	-2.0187953610682574	213	certain	high	high	slow	rising	crescendo	accelerate	high	low	slow	rising	decrescendo	decelerate
10	-2.0187953610682574	214	honest	high	high	slow	rising	crescendo	accelerate	high	low	slow	rising	decrescendo	decelerate
10	0.17314832974289476	215	certain	high	high	slow	rising	crescendo	accelerate	high	low	slow	rising	decrescendo	decelerate
10	-0.5574995671941559	216	lie	high	high	slow	rising	crescendo	accelerate	high	low	slow	rising	decrescendo	decelerate
10	-1.2881474641312067	217	lie	high	high	slow	rising	crescendo	accelerate	high	low	slow	rising	decrescendo	decelerate
10	-2.0187953610682574	218	honest	high	high	slow	rising	crescendo	accelerate	high	low	slow	rising	decrescendo	decelerate
10	0.17314832974289476	219	doubt	high	high	slow	rising	crescendo	accelerate	high	low	slow	rising	decrescendo	decelerate
10	-0.5574995671941559	220	lie	high	high	slow	rising	crescendo	accelerate	high	low	slow	rising	decrescendo	decelerate
10	0.9037962266799456	221	doubt	high	high	slow	rising	crescendo	accelerate	high	low	slow	rising	decrescendo	decelerate
10	0.17314832974289476	222	certain	high	high	slow	rising	crescendo	accelerate	high	low	slow	rising	decrescendo	decelerate
10	0.17314832974289476	223	certain	high	high	slow	rising	crescendo	accelerate	high	low	slow	rising	decrescendo	decelerate
10	0.17314832974289476	224	doubt	high	high	slow	rising	crescendo	accelerate	high	low	slow	rising	decrescendo	decelerate
10	0.17314832974289476	225	certain	high	high	slow	rising	crescendo	accelerate	high	low	slow	rising	decrescendo	decelerate
10	-1.2881474641312067	226	honest	high	high	slow	rising	crescendo	accelerate	high	low	slow	rising	decrescendo	decelerate
10	-0.5574995671941559	227	lie	high	high	slow	rising	crescendo	accelerate	high	low	slow	rising	decrescendo	decelerate
10	0.9037962266799456	228	doubt	high	high	slow	rising	crescendo	accelerate	high	low	slow	rising	decrescendo	decelerate
10	0.17314832974289476	229	lie	high	high	slow	rising	crescendo	accelerate	high	low	slow	rising	decrescendo	decelerate
10	-0.5574995671941559	230	honest	high	high	slow	rising	crescendo	accelerate	high	low	slow	rising	decrescendo	decelerate
10	-2.0187953610682574	231	certain	high	high	slow	rising	crescendo	accelerate	high	low	slow	rising	decrescendo	decelerate
10	-2.0187953610682574	232	honest	high	high	slow	rising	crescendo	accelerate	high	low	slow	rising	decrescendo	decelerate
10	-0.5574995671941559	233	honest	high	high	slow	rising	crescendo	accelerate	high	low	slow	rising	decrescendo	decelerate
10	-1.2881474641312067	234	honest	high	high	slow	rising	crescendo	accelerate	high	low	slow	rising	decrescendo	decelerate
10	0.9037962266799456	235	honest	high	high	slow	rising	crescendo	accelerate	high	low	slow	rising	decrescendo	decelerate
10	0.9037962266799456	236	certain	high	high	slow	rising	crescendo	accelerate	high	low	slow	rising	decrescendo	decelerate
10	-1.2881474641312067	237	certain	high	high	slow	rising	crescendo	accelerate	high	low	slow	rising	decrescendo	decelerate
10	0.9037962266799456	238	lie	high	high	slow	rising	crescendo	accelerate	high	low	slow	rising	decrescendo	decelerate
10	-0.5574995671941559	239	honest	high	high	slow	rising	crescendo	accelerate	high	low	slow	rising	decrescendo	decelerate
10	-0.5574995671941559	240	certain	high	high	slow	rising	crescendo	accelerate	high	low	slow	rising	decrescendo	decelerate
10	0.17314832974289476	241	certain	high	high	slow	rising	crescendo	accelerate	high	low	slow	rising	decrescendo	decelerate
10	1.6344441236169962	242	honest	high	high	slow	rising	crescendo	accelerate	high	low	slow	rising	decrescendo	decelerate
10	-0.5574995671941559	243	certain	high	high	slow	rising	crescendo	accelerate	high	low	slow	rising	decrescendo	decelerate
10	0.17314832974289476	244	doubt	high	high	slow	rising	crescendo	accelerate	high	low	slow	rising	decrescendo	decelerate
10	-0.5574995671941559	245	lie	high	high	slow	rising	crescendo	accelerate	high	low	slow	rising	decrescendo	decelerate
10	-0.5574995671941559	246	doubt	high	high	slow	rising	crescendo	accelerate	high	low	slow	rising	decrescendo	decelerate
10	-0.5574995671941559	247	certain	high	high	slow	rising	crescendo	accelerate	high	low	slow	rising	decrescendo	decelerate
10	0.9037962266799456	248	honest	high	high	slow	rising	crescendo	accelerate	high	low	slow	rising	decrescendo	decelerate
10	-0.5574995671941559	249	lie	high	high	slow	rising	crescendo	accelerate	high	low	slow	rising	decrescendo	decelerate
10	-0.5574995671941559	250	lie	high	high	slow	rising	crescendo	accelerate	high	low	slow	rising	decrescendo	decelerate
10	0.17314832974289476	251	honest	high	high	slow	rising	crescendo	accelerate	high	low	slow	rising	decrescendo	decelerate
10	0.17314832974289476	252	doubt	high	high	slow	rising	crescendo	accelerate	high	low	slow	rising	decrescendo	decelerate
10	-1.2881474641312067	253	lie	high	high	slow	rising	crescendo	accelerate	high	low	slow	rising	decrescendo	decelerate
10	0.17314832974289476	254	doubt	high	high	slow	rising	crescendo	accelerate	high	low	slow	rising	decrescendo	decelerate
10	-0.5574995671941559	255	doubt	high	high	slow	rising	crescendo	accelerate	high	low	slow	rising	decrescendo	decelerate
10	0.9037962266799456	256	lie	high	high	slow	rising	crescendo	accelerate	high	low	slow	rising	decrescendo	decelerate
10	-0.5574995671941559	257	honest	high	high	slow	rising	crescendo	accelerate	high	low	slow	rising	decrescendo	decelerate
10	0.17314832974289476	258	honest	high	high	slow	rising	crescendo	accelerate	high	low	slow	rising	decrescendo	decelerate
10	0.9037962266799456	259	certain	high	high	slow	rising	crescendo	accelerate	high	low	slow	rising	decrescendo	decelerate
10	-2.0187953610682574	260	honest	high	high	slow	rising	crescendo	accelerate	high	low	slow	rising	decrescendo	decelerate
10	0.17314832974289476	261	honest	high	high	slow	rising	crescendo	accelerate	high	low	slow	rising	decrescendo	decelerate
10	-0.5574995671941559	262	honest	high	high	slow	rising	crescendo	accelerate	high	low	slow	rising	decrescendo	decelerate
10	0.17314832974289476	263	lie	high	high	slow	rising	crescendo	accelerate	high	low	slow	rising	decrescendo	decelerate
10	0.9037962266799456	264	certain	high	high	slow	rising	crescendo	accelerate	high	low	slow	rising	decrescendo	decelerate
10	0.17314832974289476	265	honest	high	high	slow	rising	crescendo	accelerate	high	low	slow	rising	decrescendo	decelerate
10	0.9037962266799456	266	certain	high	high	slow	rising	crescendo	accelerate	high	low	slow	rising	decrescendo	decelerate
10	-1.2881474641312067	267	honest	high	high	slow	rising	crescendo	accelerate	high	low	slow	rising	decrescendo	decelerate
10	-0.5574995671941559	268	lie	high	high	slow	rising	crescendo	accelerate	high	low	slow	rising	decrescendo	decelerate
10	-0.5574995671941559	269	certain	high	high	slow	rising	crescendo	accelerate	high	low	slow	rising	decrescendo	decelerate
10	-0.5574995671941559	270	lie	high	high	slow	rising	crescendo	accelerate	high	low	slow	rising	decrescendo	decelerate
10	-0.5574995671941559	271	lie	high	high	slow	rising	crescendo	accelerate	high	low	slow	rising	decrescendo	decelerate
10	-1.2881474641312067	272	honest	high	high	slow	rising	crescendo	accelerate	high	low	slow	rising	decrescendo	decelerate
10	-0.5574995671941559	273	lie	high	high	slow	rising	crescendo	accelerate	high	low	slow	rising	decrescendo	decelerate
10	0.17314832974289476	274	lie	high	high	slow	rising	crescendo	accelerate	high	low	slow	rising	decrescendo	decelerate
10	0.9037962266799456	275	doubt	high	high	slow	rising	crescendo	accelerate	high	low	slow	rising	decrescendo	decelerate
10	-1.2881474641312067	276	honest	high	high	slow	rising	crescendo	accelerate	high	low	slow	rising	decrescendo	decelerate
10	0.9037962266799456	277	honest	high	high	slow	rising	crescendo	accelerate	high	low	slow	rising	decrescendo	decelerate
10	0.17314832974289476	278	doubt	high	high	slow	rising	crescendo	accelerate	high	low	slow	rising	decrescendo	decelerate
10	-0.5574995671941559	279	honest	high	high	slow	rising	crescendo	accelerate	high	low	slow	rising	decrescendo	decelerate
10	-0.5574995671941559	280	honest	high	high	slow	rising	crescendo	accelerate	high	low	slow	rising	decrescendo	decelerate
10	-0.5574995671941559	281	doubt	high	high	slow	rising	crescendo	accelerate	high	low	slow	rising	decrescendo	decelerate
10	0.17314832974289476	282	honest	high	high	slow	rising	crescendo	accelerate	high	low	slow	rising	decrescendo	decelerate
10	0.17314832974289476	283	lie	high	high	slow	rising	crescendo	accelerate	high	low	slow	rising	decrescendo	decelerate
10	0.9037962266799456	284	certain	high	high	slow	rising	crescendo	accelerate	high	low	slow	rising	decrescendo	decelerate
10	0.17314832974289476	285	doubt	high	high	slow	rising	crescendo	accelerate	high	low	slow	rising	decrescendo	decelerate
10	1.6344441236169962	286	honest	high	high	slow	rising	crescendo	accelerate	high	low	slow	rising	decrescendo	decelerate
10	-0.5574995671941559	287	doubt	high	high	slow	rising	crescendo	accelerate	high	low	slow	rising	decrescendo	decelerate
10	0.9037962266799456	288	certain	high	high	slow	rising	crescendo	accelerate	high	low	slow	rising	decrescendo	decelerate
10	1.6344441236169962	289	certain	high	high	slow	rising	crescendo	accelerate	high	low	slow	rising	decrescendo	decelerate
10	-0.5574995671941559	290	honest	high	high	slow	rising	crescendo	accelerate	high	low	slow	rising	decrescendo	decelerate
10	0.9037962266799456	291	doubt	high	high	slow	rising	crescendo	accelerate	high	low	slow	rising	decrescendo	decelerate
10	0.17314832974289476	292	doubt	high	high	slow	rising	crescendo	accelerate	high	low	slow	rising	decrescendo	decelerate
10	0.17314832974289476	293	doubt	high	high	slow	rising	crescendo	accelerate	high	low	slow	rising	decrescendo	decelerate
10	0.17314832974289476	294	honest	high	high	slow	rising	crescendo	accelerate	high	low	slow	rising	decrescendo	decelerate
10	0.17314832974289476	295	certain	high	high	slow	rising	crescendo	accelerate	high	low	slow	rising	decrescendo	decelerate
10	-0.5574995671941559	296	doubt	high	high	slow	rising	crescendo	accelerate	high	low	slow	rising	decrescendo	decelerate
10	-0.5574995671941559	297	certain	high	high	slow	rising	crescendo	accelerate	high	low	slow	rising	decrescendo	decelerate
10	-0.5574995671941559	298	doubt	high	high	slow	rising	crescendo	accelerate	high	low	slow	rising	decrescendo	decelerate
10	0.17314832974289476	299	doubt	high	high	slow	rising	crescendo	accelerate	high	low	slow	rising	decrescendo	decelerate
10	-0.5574995671941559	300	certain	high	high	slow	rising	crescendo	accelerate	high	low	slow	rising	decrescendo	decelerate
10	0.9037962266799456	301	honest	high	high	slow	rising	crescendo	accelerate	high	low	slow	rising	decrescendo	decelerate
10	-0.5574995671941559	302	lie	high	high	slow	rising	crescendo	accelerate	high	low	slow	rising	decrescendo	decelerate
10	-0.5574995671941559	303	doubt	high	high	slow	rising	crescendo	accelerate	high	low	slow	rising	decrescendo	decelerate
10	-0.5574995671941559	304	lie	high	high	slow	rising	crescendo	accelerate	high	low	slow	rising	decrescendo	decelerate
10	0.17314832974289476	305	doubt	high	high	slow	rising	crescendo	accelerate	high	low	slow	rising	decrescendo	decelerate
10	0.17314832974289476	306	certain	high	high	slow	rising	crescendo	accelerate	high	low	slow	rising	decrescendo	decelerate
10	-2.0187953610682574	307	honest	high	high	slow	rising	crescendo	accelerate	high	low	slow	rising	decrescendo	decelerate
10	-0.5574995671941559	308	lie	high	high	slow	rising	crescendo	accelerate	high	low	slow	rising	decrescendo	decelerate
10	0.17314832974289476	309	doubt	high	high	slow	rising	crescendo	accelerate	high	low	slow	rising	decrescendo	decelerate
10	-0.5574995671941559	310	honest	high	high	slow	rising	crescendo	accelerate	high	low	slow	rising	decrescendo	decelerate
10	-0.5574995671941559	311	certain	high	high	slow	rising	crescendo	accelerate	high	low	slow	rising	decrescendo	decelerate
10	0.17314832974289476	312	lie	high	high	slow	rising	crescendo	accelerate	high	low	slow	rising	decrescendo	decelerate
10	-0.5574995671941559	313	doubt	high	high	slow	rising	crescendo	accelerate	high	low	slow	rising	decrescendo	decelerate
10	-1.2881474641312067	314	lie	high	high	slow	rising	crescendo	accelerate	high	low	slow	rising	decrescendo	decelerate
10	-0.5574995671941559	315	lie	high	high	slow	rising	crescendo	accelerate	high	low	slow	rising	decrescendo	decelerate
10	-1.2881474641312067	316	certain	high	high	slow	rising	crescendo	accelerate	high	low	slow	rising	decrescendo	decelerate
10	-0.5574995671941559	317	honest	high	high	slow	rising	crescendo	accelerate	high	low	slow	rising	decrescendo	decelerate
10	-0.5574995671941559	318	doubt	high	high	slow	rising	crescendo	accelerate	high	low	slow	rising	decrescendo	decelerate
10	-0.5574995671941559	319	doubt	high	high	slow	rising	crescendo	accelerate	high	low	slow	rising	decrescendo	decelerate
10	0.17314832974289476	320	doubt	high	high	slow	rising	crescendo	accelerate	high	low	slow	rising	decrescendo	decelerate
10	0.17314832974289476	321	lie	high	high	slow	rising	crescendo	accelerate	high	low	slow	rising	decrescendo	decelerate
10	0.17314832974289476	322	honest	high	high	slow	rising	crescendo	accelerate	high	low	slow	rising	decrescendo	decelerate
10	0.17314832974289476	323	doubt	high	high	slow	rising	crescendo	accelerate	high	low	slow	rising	decrescendo	decelerate
10	0.17314832974289476	324	lie	high	high	slow	rising	crescendo	accelerate	high	low	slow	rising	decrescendo	decelerate
10	-0.5574995671941559	325	doubt	high	high	slow	rising	crescendo	accelerate	high	low	slow	rising	decrescendo	decelerate
10	-2.0187953610682574	326	certain	high	high	slow	rising	crescendo	accelerate	high	low	slow	rising	decrescendo	decelerate
10	0.17314832974289476	327	doubt	high	high	slow	rising	crescendo	accelerate	high	low	slow	rising	decrescendo	decelerate
10	0.17314832974289476	328	doubt	high	high	slow	rising	crescendo	accelerate	high	low	slow	rising	decrescendo	decelerate
10	0.17314832974289476	329	certain	high	high	slow	rising	crescendo	accelerate	high	low	slow	rising	decrescendo	decelerate
10	1.6344441236169962	330	doubt	high	high	slow	rising	crescendo	accelerate	high	low	slow	rising	decrescendo	decelerate
10	-0.5574995671941559	331	doubt	high	high	slow	rising	crescendo	accelerate	high	low	slow	rising	decrescendo	decelerate
10	-0.5574995671941559	332	honest	high	high	slow	rising	crescendo	accelerate	high	low	slow	rising	decrescendo	decelerate
10	-0.5574995671941559	333	lie	high	high	slow	rising	crescendo	accelerate	high	low	slow	rising	decrescendo	decelerate
10	-0.5574995671941559	334	doubt	high	high	slow	rising	crescendo	accelerate	high	low	slow	rising	decrescendo	decelerate
10	0.17314832974289476	335	lie	high	high	slow	rising	crescendo	accelerate	high	low	slow	rising	decrescendo	decelerate
10	-1.2881474641312067	336	honest	high	high	slow	rising	crescendo	accelerate	high	low	slow	rising	decrescendo	decelerate
10	0.17314832974289476	337	honest	high	high	slow	rising	crescendo	accelerate	high	low	slow	rising	decrescendo	decelerate
10	-0.5574995671941559	338	certain	high	high	slow	rising	crescendo	accelerate	high	low	slow	rising	decrescendo	decelerate
10	0.9037962266799456	339	doubt	high	high	slow	rising	crescendo	accelerate	high	low	slow	rising	decrescendo	decelerate
10	0.9037962266799456	340	honest	high	high	slow	rising	crescendo	accelerate	high	low	slow	rising	decrescendo	decelerate
10	0.9037962266799456	341	honest	high	high	slow	rising	crescendo	accelerate	high	low	slow	rising	decrescendo	decelerate
10	0.9037962266799456	342	certain	high	high	slow	rising	crescendo	accelerate	high	low	slow	rising	decrescendo	decelerate
10	0.9037962266799456	343	lie	high	high	slow	rising	crescendo	accelerate	high	low	slow	rising	decrescendo	decelerate
10	0.17314832974289476	344	lie	high	high	slow	rising	crescendo	accelerate	high	low	slow	rising	decrescendo	decelerate
10	0.17314832974289476	345	doubt	high	high	slow	rising	crescendo	accelerate	high	low	slow	rising	decrescendo	decelerate
10	0.17314832974289476	346	honest	high	high	slow	rising	crescendo	accelerate	high	low	slow	rising	decrescendo	decelerate
10	-0.5574995671941559	347	certain	high	high	slow	rising	crescendo	accelerate	high	low	slow	rising	decrescendo	decelerate
10	0.17314832974289476	348	doubt	high	high	slow	rising	crescendo	accelerate	high	low	slow	rising	decrescendo	decelerate
10	-0.5574995671941559	349	honest	high	high	slow	rising	crescendo	accelerate	high	low	slow	rising	decrescendo	decelerate
10	-0.5574995671941559	350	honest	high	high	slow	rising	crescendo	accelerate	high	low	slow	rising	decrescendo	decelerate
10	-0.5574995671941559	351	doubt	high	high	slow	rising	crescendo	accelerate	high	low	slow	rising	decrescendo	decelerate
10	0.17314832974289476	352	lie	high	high	slow	rising	crescendo	accelerate	high	low	slow	rising	decrescendo	decelerate
10	0.17314832974289476	353	lie	high	high	slow	rising	crescendo	accelerate	high	low	slow	rising	decrescendo	decelerate
10	0.9037962266799456	354	lie	high	high	slow	rising	crescendo	accelerate	high	low	slow	rising	decrescendo	decelerate
10	-0.5574995671941559	355	certain	high	high	slow	rising	crescendo	accelerate	high	low	slow	rising	decrescendo	decelerate
10	-0.5574995671941559	356	lie	high	high	slow	rising	crescendo	accelerate	high	low	slow	rising	decrescendo	decelerate
10	-0.5574995671941559	357	certain	high	high	slow	rising	crescendo	accelerate	high	low	slow	rising	decrescendo	decelerate
10	-0.5574995671941559	358	honest	high	high	slow	rising	crescendo	accelerate	high	low	slow	rising	decrescendo	decelerate
10	0.17314832974289476	359	doubt	high	high	slow	rising	crescendo	accelerate	high	low	slow	rising	decrescendo	decelerate
10	-0.5574995671941559	360	certain	high	high	slow	rising	crescendo	accelerate	high	low	slow	rising	decrescendo	decelerate
10	0.17314832974289476	361	doubt	high	high	slow	rising	crescendo	accelerate	high	low	slow	rising	decrescendo	decelerate
10	-0.5574995671941559	362	certain	high	high	slow	rising	crescendo	accelerate	high	low	slow	rising	decrescendo	decelerate
10	0.17314832974289476	363	certain	high	high	slow	rising	crescendo	accelerate	high	low	slow	rising	decrescendo	decelerate
10	-0.5574995671941559	364	doubt	high	high	slow	rising	crescendo	accelerate	high	low	slow	rising	decrescendo	decelerate
10	0.17314832974289476	365	doubt	high	high	slow	rising	crescendo	accelerate	high	low	slow	rising	decrescendo	decelerate
10	-0.5574995671941559	366	certain	high	high	slow	rising	crescendo	accelerate	high	low	slow	rising	decrescendo	decelerate
10	-0.5574995671941559	367	lie	high	high	slow	rising	crescendo	accelerate	high	low	slow	rising	decrescendo	decelerate
10	0.9037962266799456	368	certain	high	high	slow	rising	crescendo	accelerate	high	low	slow	rising	decrescendo	decelerate
10	0.17314832974289476	369	lie	high	high	slow	rising	crescendo	accelerate	high	low	slow	rising	decrescendo	decelerate
10	-0.5574995671941559	370	certain	high	high	slow	rising	crescendo	accelerate	high	low	slow	rising	decrescendo	decelerate
10	0.17314832974289476	371	lie	high	high	slow	rising	crescendo	accelerate	high	low	slow	rising	decrescendo	decelerate
10	-0.5574995671941559	372	doubt	high	high	slow	rising	crescendo	accelerate	high	low	slow	rising	decrescendo	decelerate
10	0.17314832974289476	373	honest	high	high	slow	rising	crescendo	accelerate	high	low	slow	rising	decrescendo	decelerate
10	-0.5574995671941559	374	lie	high	high	slow	rising	crescendo	accelerate	high	low	slow	rising	decrescendo	decelerate
10	-0.5574995671941559	375	lie	high	high	slow	rising	crescendo	accelerate	high	low	slow	rising	decrescendo	decelerate
10	-0.5574995671941559	376	lie	high	high	slow	rising	crescendo	accelerate	high	low	slow	rising	decrescendo	decelerate
10	-0.5574995671941559	377	lie	high	high	slow	rising	crescendo	accelerate	high	low	slow	rising	decrescendo	decelerate
10	-1.2881474641312067	378	certain	high	high	slow	rising	crescendo	accelerate	high	low	slow	rising	decrescendo	decelerate
10	-0.5574995671941559	379	certain	high	high	slow	rising	crescendo	accelerate	high	low	slow	rising	decrescendo	decelerate
10	-1.2881474641312067	380	honest	high	high	slow	rising	crescendo	accelerate	high	low	slow	rising	decrescendo	decelerate
10	-1.2881474641312067	381	lie	high	high	slow	rising	crescendo	accelerate	high	low	slow	rising	decrescendo	decelerate
10	-0.5574995671941559	382	certain	high	high	slow	rising	crescendo	accelerate	high	low	slow	rising	decrescendo	decelerate
10	-0.5574995671941559	383	doubt	high	high	slow	rising	crescendo	accelerate	high	low	slow	rising	decrescendo	decelerate
10	-0.5574995671941559	384	lie	high	high	slow	rising	crescendo	accelerate	high	low	slow	rising	decrescendo	decelerate
11	1.5653900920193249	1	honest	low	low	slow	falling	crescendo	accelerate	high	high	fast	rising	decrescendo	decelerate
11	1.5653900920193249	2	certain	low	low	slow	falling	crescendo	accelerate	high	high	fast	rising	decrescendo	decelerate
11	1.5653900920193249	3	honest	low	low	slow	falling	crescendo	accelerate	high	high	fast	rising	decrescendo	decelerate
11	1.0394847592674257	4	lie	low	low	slow	falling	crescendo	accelerate	high	high	fast	rising	decrescendo	decelerate
11	0.5135794265155265	5	lie	low	low	slow	falling	crescendo	accelerate	high	high	fast	rising	decrescendo	decelerate
11	1.5653900920193249	6	certain	low	low	slow	falling	crescendo	accelerate	high	high	fast	rising	decrescendo	decelerate
11	-0.012325906236372634	7	lie	low	low	slow	falling	crescendo	accelerate	high	high	fast	rising	decrescendo	decelerate
11	1.5653900920193249	8	certain	low	low	slow	falling	crescendo	accelerate	high	high	fast	rising	decrescendo	decelerate
11	1.0394847592674257	9	lie	low	low	slow	falling	crescendo	accelerate	high	high	fast	rising	decrescendo	decelerate
11	0.5135794265155265	10	lie	low	low	slow	falling	crescendo	accelerate	high	high	fast	rising	decrescendo	decelerate
11	1.0394847592674257	11	certain	low	low	slow	falling	crescendo	accelerate	high	high	fast	rising	decrescendo	decelerate
11	1.0394847592674257	12	lie	low	low	slow	falling	crescendo	accelerate	high	high	fast	rising	decrescendo	decelerate
11	0.5135794265155265	13	lie	low	low	slow	falling	crescendo	accelerate	high	high	fast	rising	decrescendo	decelerate
11	-0.012325906236372634	14	certain	low	low	slow	falling	crescendo	accelerate	high	high	fast	rising	decrescendo	decelerate
11	-0.012325906236372634	15	honest	low	low	slow	falling	crescendo	accelerate	high	high	fast	rising	decrescendo	decelerate
11	-0.5382312389882717	16	lie	low	low	slow	falling	crescendo	accelerate	high	high	fast	rising	decrescendo	decelerate
11	-1.0641365717401707	17	lie	low	low	slow	falling	crescendo	accelerate	high	high	fast	rising	decrescendo	decelerate
11	-1.0641365717401707	18	lie	low	low	slow	falling	crescendo	accelerate	high	high	fast	rising	decrescendo	decelerate
11	1.5653900920193249	19	certain	low	low	slow	falling	crescendo	accelerate	high	high	fast	rising	decrescendo	decelerate
11	1.5653900920193249	20	certain	low	low	slow	falling	crescendo	accelerate	high	high	fast	rising	decrescendo	decelerate
11	1.5653900920193249	21	honest	low	low	slow	falling	crescendo	accelerate	high	high	fast	rising	decrescendo	decelerate
11	1.5653900920193249	22	certain	low	low	slow	falling	crescendo	accelerate	high	high	fast	rising	decrescendo	decelerate
11	1.5653900920193249	23	certain	low	low	slow	falling	crescendo	accelerate	high	high	fast	rising	decrescendo	decelerate
11	-1.5900419044920702	24	doubt	low	low	slow	falling	crescendo	accelerate	high	high	fast	rising	decrescendo	decelerate
11	-1.0641365717401707	25	doubt	low	low	slow	falling	crescendo	accelerate	high	high	fast	rising	decrescendo	decelerate
11	-1.0641365717401707	26	doubt	low	low	slow	falling	crescendo	accelerate	high	high	fast	rising	decrescendo	decelerate
11	1.5653900920193249	27	certain	low	low	slow	falling	crescendo	accelerate	high	high	fast	rising	decrescendo	decelerate
11	-0.5382312389882717	28	doubt	low	low	slow	falling	crescendo	accelerate	high	high	fast	rising	decrescendo	decelerate
11	-1.0641365717401707	29	certain	low	low	slow	falling	crescendo	accelerate	high	high	fast	rising	decrescendo	decelerate
11	-1.5900419044920702	30	lie	low	low	slow	falling	crescendo	accelerate	high	high	fast	rising	decrescendo	decelerate
11	-1.5900419044920702	31	lie	low	low	slow	falling	crescendo	accelerate	high	high	fast	rising	decrescendo	decelerate
11	1.0394847592674257	32	honest	low	low	slow	falling	crescendo	accelerate	high	high	fast	rising	decrescendo	decelerate
11	1.0394847592674257	33	certain	low	low	slow	falling	crescendo	accelerate	high	high	fast	rising	decrescendo	decelerate
11	-0.5382312389882717	34	lie	low	low	slow	falling	crescendo	accelerate	high	high	fast	rising	decrescendo	decelerate
11	0.5135794265155265	35	lie	low	low	slow	falling	crescendo	accelerate	high	high	fast	rising	decrescendo	decelerate
11	-0.012325906236372634	36	honest	low	low	slow	falling	crescendo	accelerate	high	high	fast	rising	decrescendo	decelerate
11	-1.0641365717401707	37	doubt	low	low	slow	falling	crescendo	accelerate	high	high	fast	rising	decrescendo	decelerate
11	-0.5382312389882717	38	lie	low	low	slow	falling	crescendo	accelerate	high	high	fast	rising	decrescendo	decelerate
11	-1.5900419044920702	39	honest	low	low	slow	falling	crescendo	accelerate	high	high	fast	rising	decrescendo	decelerate
11	-1.0641365717401707	40	lie	low	low	slow	falling	crescendo	accelerate	high	high	fast	rising	decrescendo	decelerate
11	1.5653900920193249	41	honest	low	low	slow	falling	crescendo	accelerate	high	high	fast	rising	decrescendo	decelerate
11	-1.0641365717401707	42	honest	low	low	slow	falling	crescendo	accelerate	high	high	fast	rising	decrescendo	decelerate
11	-0.5382312389882717	43	lie	low	low	slow	falling	crescendo	accelerate	high	high	fast	rising	decrescendo	decelerate
11	-1.0641365717401707	44	doubt	low	low	slow	falling	crescendo	accelerate	high	high	fast	rising	decrescendo	decelerate
11	0.5135794265155265	45	honest	low	low	slow	falling	crescendo	accelerate	high	high	fast	rising	decrescendo	decelerate
11	0.5135794265155265	46	doubt	low	low	slow	falling	crescendo	accelerate	high	high	fast	rising	decrescendo	decelerate
11	-1.0641365717401707	47	doubt	low	low	slow	falling	crescendo	accelerate	high	high	fast	rising	decrescendo	decelerate
11	1.5653900920193249	48	certain	low	low	slow	falling	crescendo	accelerate	high	high	fast	rising	decrescendo	decelerate
11	-0.5382312389882717	49	doubt	low	low	slow	falling	crescendo	accelerate	high	high	fast	rising	decrescendo	decelerate
11	1.5653900920193249	50	certain	low	low	slow	falling	crescendo	accelerate	high	high	fast	rising	decrescendo	decelerate
11	-1.5900419044920702	51	doubt	low	low	slow	falling	crescendo	accelerate	high	high	fast	rising	decrescendo	decelerate
11	1.0394847592674257	52	honest	low	low	slow	falling	crescendo	accelerate	high	high	fast	rising	decrescendo	decelerate
11	0.5135794265155265	53	lie	low	low	slow	falling	crescendo	accelerate	high	high	fast	rising	decrescendo	decelerate
11	1.0394847592674257	54	honest	low	low	slow	falling	crescendo	accelerate	high	high	fast	rising	decrescendo	decelerate
11	-0.5382312389882717	55	certain	low	low	slow	falling	crescendo	accelerate	high	high	fast	rising	decrescendo	decelerate
11	-1.0641365717401707	56	doubt	low	low	slow	falling	crescendo	accelerate	high	high	fast	rising	decrescendo	decelerate
11	-0.012325906236372634	57	certain	low	low	slow	falling	crescendo	accelerate	high	high	fast	rising	decrescendo	decelerate
11	1.5653900920193249	58	honest	low	low	slow	falling	crescendo	accelerate	high	high	fast	rising	decrescendo	decelerate
11	1.0394847592674257	59	honest	low	low	slow	falling	crescendo	accelerate	high	high	fast	rising	decrescendo	decelerate
11	1.0394847592674257	60	honest	low	low	slow	falling	crescendo	accelerate	high	high	fast	rising	decrescendo	decelerate
11	1.5653900920193249	61	certain	low	low	slow	falling	crescendo	accelerate	high	high	fast	rising	decrescendo	decelerate
11	-0.5382312389882717	62	lie	low	low	slow	falling	crescendo	accelerate	high	high	fast	rising	decrescendo	decelerate
11	0.5135794265155265	63	honest	low	low	slow	falling	crescendo	accelerate	high	high	fast	rising	decrescendo	decelerate
11	-0.5382312389882717	64	honest	low	low	slow	falling	crescendo	accelerate	high	high	fast	rising	decrescendo	decelerate
11	-1.0641365717401707	65	lie	low	low	slow	falling	crescendo	accelerate	high	high	fast	rising	decrescendo	decelerate
11	-0.5382312389882717	66	doubt	low	low	slow	falling	crescendo	accelerate	high	high	fast	rising	decrescendo	decelerate
11	-0.5382312389882717	67	doubt	low	low	slow	falling	crescendo	accelerate	high	high	fast	rising	decrescendo	decelerate
11	0.5135794265155265	68	certain	low	low	slow	falling	crescendo	accelerate	high	high	fast	rising	decrescendo	decelerate
11	-1.5900419044920702	69	lie	low	low	slow	falling	crescendo	accelerate	high	high	fast	rising	decrescendo	decelerate
11	-0.5382312389882717	70	honest	low	low	slow	falling	crescendo	accelerate	high	high	fast	rising	decrescendo	decelerate
11	-0.012325906236372634	71	certain	low	low	slow	falling	crescendo	accelerate	high	high	fast	rising	decrescendo	decelerate
11	0.5135794265155265	72	certain	low	low	slow	falling	crescendo	accelerate	high	high	fast	rising	decrescendo	decelerate
11	0.5135794265155265	73	honest	low	low	slow	falling	crescendo	accelerate	high	high	fast	rising	decrescendo	decelerate
11	-0.012325906236372634	74	certain	low	low	slow	falling	crescendo	accelerate	high	high	fast	rising	decrescendo	decelerate
11	1.0394847592674257	75	lie	low	low	slow	falling	crescendo	accelerate	high	high	fast	rising	decrescendo	decelerate
11	0.5135794265155265	76	lie	low	low	slow	falling	crescendo	accelerate	high	high	fast	rising	decrescendo	decelerate
11	-0.012325906236372634	77	doubt	low	low	slow	falling	crescendo	accelerate	high	high	fast	rising	decrescendo	decelerate
11	-0.5382312389882717	78	lie	low	low	slow	falling	crescendo	accelerate	high	high	fast	rising	decrescendo	decelerate
11	-0.5382312389882717	79	honest	low	low	slow	falling	crescendo	accelerate	high	high	fast	rising	decrescendo	decelerate
11	-1.0641365717401707	80	lie	low	low	slow	falling	crescendo	accelerate	high	high	fast	rising	decrescendo	decelerate
11	-1.0641365717401707	81	doubt	low	low	slow	falling	crescendo	accelerate	high	high	fast	rising	decrescendo	decelerate
11	-0.5382312389882717	82	lie	low	low	slow	falling	crescendo	accelerate	high	high	fast	rising	decrescendo	decelerate
11	-0.012325906236372634	83	honest	low	low	slow	falling	crescendo	accelerate	high	high	fast	rising	decrescendo	decelerate
11	-1.0641365717401707	84	doubt	low	low	slow	falling	crescendo	accelerate	high	high	fast	rising	decrescendo	decelerate
11	0.5135794265155265	85	honest	low	low	slow	falling	crescendo	accelerate	high	high	fast	rising	decrescendo	decelerate
11	0.5135794265155265	86	doubt	low	low	slow	falling	crescendo	accelerate	high	high	fast	rising	decrescendo	decelerate
11	-1.0641365717401707	87	doubt	low	low	slow	falling	crescendo	accelerate	high	high	fast	rising	decrescendo	decelerate
11	-0.012325906236372634	88	lie	low	low	slow	falling	crescendo	accelerate	high	high	fast	rising	decrescendo	decelerate
11	-1.0641365717401707	89	lie	low	low	slow	falling	crescendo	accelerate	high	high	fast	rising	decrescendo	decelerate
11	-0.012325906236372634	90	certain	low	low	slow	falling	crescendo	accelerate	high	high	fast	rising	decrescendo	decelerate
11	-0.5382312389882717	91	lie	low	low	slow	falling	crescendo	accelerate	high	high	fast	rising	decrescendo	decelerate
11	1.5653900920193249	92	certain	low	low	slow	falling	crescendo	accelerate	high	high	fast	rising	decrescendo	decelerate
11	1.0394847592674257	93	certain	low	low	slow	falling	crescendo	accelerate	high	high	fast	rising	decrescendo	decelerate
11	1.5653900920193249	94	certain	low	low	slow	falling	crescendo	accelerate	high	high	fast	rising	decrescendo	decelerate
11	-1.0641365717401707	95	doubt	low	low	slow	falling	crescendo	accelerate	high	high	fast	rising	decrescendo	decelerate
11	-0.012325906236372634	96	doubt	low	low	slow	falling	crescendo	accelerate	high	high	fast	rising	decrescendo	decelerate
11	-0.012325906236372634	97	lie	low	low	slow	falling	crescendo	accelerate	high	high	fast	rising	decrescendo	decelerate
11	-0.5382312389882717	98	doubt	low	low	slow	falling	crescendo	accelerate	high	high	fast	rising	decrescendo	decelerate
11	1.5653900920193249	99	honest	low	low	slow	falling	crescendo	accelerate	high	high	fast	rising	decrescendo	decelerate
11	-1.5900419044920702	100	doubt	low	low	slow	falling	crescendo	accelerate	high	high	fast	rising	decrescendo	decelerate
11	-1.0641365717401707	101	lie	low	low	slow	falling	crescendo	accelerate	high	high	fast	rising	decrescendo	decelerate
11	-0.012325906236372634	102	honest	low	low	slow	falling	crescendo	accelerate	high	high	fast	rising	decrescendo	decelerate
11	0.5135794265155265	103	honest	low	low	slow	falling	crescendo	accelerate	high	high	fast	rising	decrescendo	decelerate
11	1.0394847592674257	104	lie	low	low	slow	falling	crescendo	accelerate	high	high	fast	rising	decrescendo	decelerate
11	1.5653900920193249	105	honest	low	low	slow	falling	crescendo	accelerate	high	high	fast	rising	decrescendo	decelerate
11	-0.5382312389882717	106	doubt	low	low	slow	falling	crescendo	accelerate	high	high	fast	rising	decrescendo	decelerate
11	-0.5382312389882717	107	lie	low	low	slow	falling	crescendo	accelerate	high	high	fast	rising	decrescendo	decelerate
11	-1.5900419044920702	108	lie	low	low	slow	falling	crescendo	accelerate	high	high	fast	rising	decrescendo	decelerate
11	0.5135794265155265	109	certain	low	low	slow	falling	crescendo	accelerate	high	high	fast	rising	decrescendo	decelerate
11	0.5135794265155265	110	doubt	low	low	slow	falling	crescendo	accelerate	high	high	fast	rising	decrescendo	decelerate
11	-0.5382312389882717	111	lie	low	low	slow	falling	crescendo	accelerate	high	high	fast	rising	decrescendo	decelerate
11	-0.5382312389882717	112	honest	low	low	slow	falling	crescendo	accelerate	high	high	fast	rising	decrescendo	decelerate
11	-0.012325906236372634	113	doubt	low	low	slow	falling	crescendo	accelerate	high	high	fast	rising	decrescendo	decelerate
11	1.0394847592674257	114	doubt	low	low	slow	falling	crescendo	accelerate	high	high	fast	rising	decrescendo	decelerate
11	-1.5900419044920702	115	doubt	low	low	slow	falling	crescendo	accelerate	high	high	fast	rising	decrescendo	decelerate
11	1.0394847592674257	116	certain	low	low	slow	falling	crescendo	accelerate	high	high	fast	rising	decrescendo	decelerate
11	0.5135794265155265	117	lie	low	low	slow	falling	crescendo	accelerate	high	high	fast	rising	decrescendo	decelerate
11	-1.0641365717401707	118	doubt	low	low	slow	falling	crescendo	accelerate	high	high	fast	rising	decrescendo	decelerate
11	-1.0641365717401707	119	lie	low	low	slow	falling	crescendo	accelerate	high	high	fast	rising	decrescendo	decelerate
11	-0.012325906236372634	120	doubt	low	low	slow	falling	crescendo	accelerate	high	high	fast	rising	decrescendo	decelerate
11	1.5653900920193249	121	certain	low	low	slow	falling	crescendo	accelerate	high	high	fast	rising	decrescendo	decelerate
11	1.5653900920193249	122	honest	low	low	slow	falling	crescendo	accelerate	high	high	fast	rising	decrescendo	decelerate
11	-1.0641365717401707	123	certain	low	low	slow	falling	crescendo	accelerate	high	high	fast	rising	decrescendo	decelerate
11	-0.012325906236372634	124	honest	low	low	slow	falling	crescendo	accelerate	high	high	fast	rising	decrescendo	decelerate
11	1.5653900920193249	125	certain	low	low	slow	falling	crescendo	accelerate	high	high	fast	rising	decrescendo	decelerate
11	-1.5900419044920702	126	doubt	low	low	slow	falling	crescendo	accelerate	high	high	fast	rising	decrescendo	decelerate
11	-1.5900419044920702	127	doubt	low	low	slow	falling	crescendo	accelerate	high	high	fast	rising	decrescendo	decelerate
11	1.5653900920193249	128	certain	low	low	slow	falling	crescendo	accelerate	high	high	fast	rising	decrescendo	decelerate
11	-1.5900419044920702	129	doubt	low	low	slow	falling	crescendo	accelerate	high	high	fast	rising	decrescendo	decelerate
11	-0.5382312389882717	130	lie	low	low	slow	falling	crescendo	accelerate	high	high	fast	rising	decrescendo	decelerate
11	0.5135794265155265	131	honest	low	low	slow	falling	crescendo	accelerate	high	high	fast	rising	decrescendo	decelerate
11	-0.5382312389882717	132	certain	low	low	slow	falling	crescendo	accelerate	high	high	fast	rising	decrescendo	decelerate
11	-0.012325906236372634	133	honest	low	low	slow	falling	crescendo	accelerate	high	high	fast	rising	decrescendo	decelerate
11	0.5135794265155265	134	honest	low	low	slow	falling	crescendo	accelerate	high	high	fast	rising	decrescendo	decelerate
11	-0.012325906236372634	135	doubt	low	low	slow	falling	crescendo	accelerate	high	high	fast	rising	decrescendo	decelerate
11	-1.5900419044920702	136	doubt	low	low	slow	falling	crescendo	accelerate	high	high	fast	rising	decrescendo	decelerate
11	-0.012325906236372634	137	certain	low	low	slow	falling	crescendo	accelerate	high	high	fast	rising	decrescendo	decelerate
11	-0.012325906236372634	138	lie	low	low	slow	falling	crescendo	accelerate	high	high	fast	rising	decrescendo	decelerate
11	-0.5382312389882717	139	lie	low	low	slow	falling	crescendo	accelerate	high	high	fast	rising	decrescendo	decelerate
11	-0.012325906236372634	140	honest	low	low	slow	falling	crescendo	accelerate	high	high	fast	rising	decrescendo	decelerate
11	1.5653900920193249	141	certain	low	low	slow	falling	crescendo	accelerate	high	high	fast	rising	decrescendo	decelerate
11	-1.0641365717401707	142	doubt	low	low	slow	falling	crescendo	accelerate	high	high	fast	rising	decrescendo	decelerate
11	0.5135794265155265	143	certain	low	low	slow	falling	crescendo	accelerate	high	high	fast	rising	decrescendo	decelerate
11	-0.012325906236372634	144	honest	low	low	slow	falling	crescendo	accelerate	high	high	fast	rising	decrescendo	decelerate
11	1.0394847592674257	145	certain	low	low	slow	falling	crescendo	accelerate	high	high	fast	rising	decrescendo	decelerate
11	0.5135794265155265	146	honest	low	low	slow	falling	crescendo	accelerate	high	high	fast	rising	decrescendo	decelerate
11	1.0394847592674257	147	certain	low	low	slow	falling	crescendo	accelerate	high	high	fast	rising	decrescendo	decelerate
11	-1.5900419044920702	148	doubt	low	low	slow	falling	crescendo	accelerate	high	high	fast	rising	decrescendo	decelerate
11	-1.5900419044920702	149	lie	low	low	slow	falling	crescendo	accelerate	high	high	fast	rising	decrescendo	decelerate
11	-1.5900419044920702	150	doubt	low	low	slow	falling	crescendo	accelerate	high	high	fast	rising	decrescendo	decelerate
11	-0.5382312389882717	151	honest	low	low	slow	falling	crescendo	accelerate	high	high	fast	rising	decrescendo	decelerate
11	-0.012325906236372634	152	lie	low	low	slow	falling	crescendo	accelerate	high	high	fast	rising	decrescendo	decelerate
11	1.0394847592674257	153	certain	low	low	slow	falling	crescendo	accelerate	high	high	fast	rising	decrescendo	decelerate
11	-0.012325906236372634	154	lie	low	low	slow	falling	crescendo	accelerate	high	high	fast	rising	decrescendo	decelerate
11	-1.0641365717401707	155	doubt	low	low	slow	falling	crescendo	accelerate	high	high	fast	rising	decrescendo	decelerate
11	-1.0641365717401707	156	doubt	low	low	slow	falling	crescendo	accelerate	high	high	fast	rising	decrescendo	decelerate
11	-1.5900419044920702	157	doubt	low	low	slow	falling	crescendo	accelerate	high	high	fast	rising	decrescendo	decelerate
11	1.5653900920193249	158	honest	low	low	slow	falling	crescendo	accelerate	high	high	fast	rising	decrescendo	decelerate
11	-0.5382312389882717	159	doubt	low	low	slow	falling	crescendo	accelerate	high	high	fast	rising	decrescendo	decelerate
11	-0.5382312389882717	160	doubt	low	low	slow	falling	crescendo	accelerate	high	high	fast	rising	decrescendo	decelerate
11	0.5135794265155265	161	certain	low	low	slow	falling	crescendo	accelerate	high	high	fast	rising	decrescendo	decelerate
11	-0.5382312389882717	162	doubt	low	low	slow	falling	crescendo	accelerate	high	high	fast	rising	decrescendo	decelerate
11	-0.012325906236372634	163	doubt	low	low	slow	falling	crescendo	accelerate	high	high	fast	rising	decrescendo	decelerate
11	-0.012325906236372634	164	lie	low	low	slow	falling	crescendo	accelerate	high	high	fast	rising	decrescendo	decelerate
11	1.0394847592674257	165	honest	low	low	slow	falling	crescendo	accelerate	high	high	fast	rising	decrescendo	decelerate
11	-0.5382312389882717	166	honest	low	low	slow	falling	crescendo	accelerate	high	high	fast	rising	decrescendo	decelerate
11	0.5135794265155265	167	honest	low	low	slow	falling	crescendo	accelerate	high	high	fast	rising	decrescendo	decelerate
11	1.0394847592674257	168	certain	low	low	slow	falling	crescendo	accelerate	high	high	fast	rising	decrescendo	decelerate
11	0.5135794265155265	169	honest	low	low	slow	falling	crescendo	accelerate	high	high	fast	rising	decrescendo	decelerate
11	1.5653900920193249	170	certain	low	low	slow	falling	crescendo	accelerate	high	high	fast	rising	decrescendo	decelerate
11	1.5653900920193249	171	certain	low	low	slow	falling	crescendo	accelerate	high	high	fast	rising	decrescendo	decelerate
11	-0.012325906236372634	172	doubt	low	low	slow	falling	crescendo	accelerate	high	high	fast	rising	decrescendo	decelerate
11	0.5135794265155265	173	honest	low	low	slow	falling	crescendo	accelerate	high	high	fast	rising	decrescendo	decelerate
11	-0.012325906236372634	174	honest	low	low	slow	falling	crescendo	accelerate	high	high	fast	rising	decrescendo	decelerate
11	-1.5900419044920702	175	doubt	low	low	slow	falling	crescendo	accelerate	high	high	fast	rising	decrescendo	decelerate
11	1.0394847592674257	176	certain	low	low	slow	falling	crescendo	accelerate	high	high	fast	rising	decrescendo	decelerate
11	-0.012325906236372634	177	lie	low	low	slow	falling	crescendo	accelerate	high	high	fast	rising	decrescendo	decelerate
11	1.5653900920193249	178	certain	low	low	slow	falling	crescendo	accelerate	high	high	fast	rising	decrescendo	decelerate
11	1.0394847592674257	179	honest	low	low	slow	falling	crescendo	accelerate	high	high	fast	rising	decrescendo	decelerate
11	-0.5382312389882717	180	lie	low	low	slow	falling	crescendo	accelerate	high	high	fast	rising	decrescendo	decelerate
11	0.5135794265155265	181	doubt	low	low	slow	falling	crescendo	accelerate	high	high	fast	rising	decrescendo	decelerate
11	-0.012325906236372634	182	certain	low	low	slow	falling	crescendo	accelerate	high	high	fast	rising	decrescendo	decelerate
11	0.5135794265155265	183	honest	low	low	slow	falling	crescendo	accelerate	high	high	fast	rising	decrescendo	decelerate
11	-1.0641365717401707	184	lie	low	low	slow	falling	crescendo	accelerate	high	high	fast	rising	decrescendo	decelerate
11	-0.5382312389882717	185	lie	low	low	slow	falling	crescendo	accelerate	high	high	fast	rising	decrescendo	decelerate
11	-0.012325906236372634	186	honest	low	low	slow	falling	crescendo	accelerate	high	high	fast	rising	decrescendo	decelerate
11	0.5135794265155265	187	certain	low	low	slow	falling	crescendo	accelerate	high	high	fast	rising	decrescendo	decelerate
11	-0.012325906236372634	188	honest	low	low	slow	falling	crescendo	accelerate	high	high	fast	rising	decrescendo	decelerate
11	-0.012325906236372634	189	certain	low	low	slow	falling	crescendo	accelerate	high	high	fast	rising	decrescendo	decelerate
11	-0.5382312389882717	190	honest	low	low	slow	falling	crescendo	accelerate	high	high	fast	rising	decrescendo	decelerate
11	-0.5382312389882717	191	doubt	low	low	slow	falling	crescendo	accelerate	high	high	fast	rising	decrescendo	decelerate
11	0.5135794265155265	192	certain	low	low	slow	falling	crescendo	accelerate	high	high	fast	rising	decrescendo	decelerate
11	1.5653900920193249	193	honest	low	low	slow	falling	crescendo	accelerate	high	high	fast	rising	decrescendo	decelerate
11	-0.012325906236372634	194	doubt	low	low	slow	falling	crescendo	accelerate	high	high	fast	rising	decrescendo	decelerate
11	-0.012325906236372634	195	honest	low	low	slow	falling	crescendo	accelerate	high	high	fast	rising	decrescendo	decelerate
11	0.5135794265155265	196	certain	low	low	slow	falling	crescendo	accelerate	high	high	fast	rising	decrescendo	decelerate
11	0.5135794265155265	197	certain	low	low	slow	falling	crescendo	accelerate	high	high	fast	rising	decrescendo	decelerate
11	-0.5382312389882717	198	lie	low	low	slow	falling	crescendo	accelerate	high	high	fast	rising	decrescendo	decelerate
11	-0.5382312389882717	199	certain	low	low	slow	falling	crescendo	accelerate	high	high	fast	rising	decrescendo	decelerate
11	-0.012325906236372634	200	honest	low	low	slow	falling	crescendo	accelerate	high	high	fast	rising	decrescendo	decelerate
11	0.5135794265155265	201	certain	low	low	slow	falling	crescendo	accelerate	high	high	fast	rising	decrescendo	decelerate
11	1.0394847592674257	202	certain	low	low	slow	falling	crescendo	accelerate	high	high	fast	rising	decrescendo	decelerate
11	1.5653900920193249	203	certain	low	low	slow	falling	crescendo	accelerate	high	high	fast	rising	decrescendo	decelerate
11	-1.0641365717401707	204	doubt	low	low	slow	falling	crescendo	accelerate	high	high	fast	rising	decrescendo	decelerate
11	-0.012325906236372634	205	lie	low	low	slow	falling	crescendo	accelerate	high	high	fast	rising	decrescendo	decelerate
11	1.0394847592674257	206	honest	low	low	slow	falling	crescendo	accelerate	high	high	fast	rising	decrescendo	decelerate
11	-1.5900419044920702	207	doubt	low	low	slow	falling	crescendo	accelerate	high	high	fast	rising	decrescendo	decelerate
11	-1.0641365717401707	208	certain	low	low	slow	falling	crescendo	accelerate	high	high	fast	rising	decrescendo	decelerate
11	-1.0641365717401707	209	doubt	low	low	slow	falling	crescendo	accelerate	high	high	fast	rising	decrescendo	decelerate
11	0.5135794265155265	210	honest	low	low	slow	falling	crescendo	accelerate	high	high	fast	rising	decrescendo	decelerate
11	-1.0641365717401707	211	honest	low	low	slow	falling	crescendo	accelerate	high	high	fast	rising	decrescendo	decelerate
11	1.5653900920193249	212	certain	low	low	slow	falling	crescendo	accelerate	high	high	fast	rising	decrescendo	decelerate
11	-1.5900419044920702	213	honest	low	low	slow	falling	crescendo	accelerate	high	high	fast	rising	decrescendo	decelerate
11	-1.5900419044920702	214	doubt	low	low	slow	falling	crescendo	accelerate	high	high	fast	rising	decrescendo	decelerate
11	-0.012325906236372634	215	honest	low	low	slow	falling	crescendo	accelerate	high	high	fast	rising	decrescendo	decelerate
11	-1.5900419044920702	216	doubt	low	low	slow	falling	crescendo	accelerate	high	high	fast	rising	decrescendo	decelerate
11	-0.5382312389882717	217	lie	low	low	slow	falling	crescendo	accelerate	high	high	fast	rising	decrescendo	decelerate
11	-0.012325906236372634	218	certain	low	low	slow	falling	crescendo	accelerate	high	high	fast	rising	decrescendo	decelerate
11	-0.012325906236372634	219	doubt	low	low	slow	falling	crescendo	accelerate	high	high	fast	rising	decrescendo	decelerate
11	-1.0641365717401707	220	doubt	low	low	slow	falling	crescendo	accelerate	high	high	fast	rising	decrescendo	decelerate
11	-1.0641365717401707	221	lie	low	low	slow	falling	crescendo	accelerate	high	high	fast	rising	decrescendo	decelerate
11	-1.0641365717401707	222	doubt	low	low	slow	falling	crescendo	accelerate	high	high	fast	rising	decrescendo	decelerate
11	-1.0641365717401707	223	lie	low	low	slow	falling	crescendo	accelerate	high	high	fast	rising	decrescendo	decelerate
11	-1.0641365717401707	224	lie	low	low	slow	falling	crescendo	accelerate	high	high	fast	rising	decrescendo	decelerate
11	-0.012325906236372634	225	honest	low	low	slow	falling	crescendo	accelerate	high	high	fast	rising	decrescendo	decelerate
11	-0.5382312389882717	226	lie	low	low	slow	falling	crescendo	accelerate	high	high	fast	rising	decrescendo	decelerate
11	-0.5382312389882717	227	lie	low	low	slow	falling	crescendo	accelerate	high	high	fast	rising	decrescendo	decelerate
11	-0.5382312389882717	228	lie	low	low	slow	falling	crescendo	accelerate	high	high	fast	rising	decrescendo	decelerate
11	-1.0641365717401707	229	doubt	low	low	slow	falling	crescendo	accelerate	high	high	fast	rising	decrescendo	decelerate
11	0.5135794265155265	230	honest	low	low	slow	falling	crescendo	accelerate	high	high	fast	rising	decrescendo	decelerate
11	1.5653900920193249	231	certain	low	low	slow	falling	crescendo	accelerate	high	high	fast	rising	decrescendo	decelerate
11	-0.5382312389882717	232	lie	low	low	slow	falling	crescendo	accelerate	high	high	fast	rising	decrescendo	decelerate
11	1.5653900920193249	233	honest	low	low	slow	falling	crescendo	accelerate	high	high	fast	rising	decrescendo	decelerate
11	-0.012325906236372634	234	honest	low	low	slow	falling	crescendo	accelerate	high	high	fast	rising	decrescendo	decelerate
11	-0.5382312389882717	235	doubt	low	low	slow	falling	crescendo	accelerate	high	high	fast	rising	decrescendo	decelerate
11	-0.012325906236372634	236	lie	low	low	slow	falling	crescendo	accelerate	high	high	fast	rising	decrescendo	decelerate
11	1.0394847592674257	237	certain	low	low	slow	falling	crescendo	accelerate	high	high	fast	rising	decrescendo	decelerate
11	0.5135794265155265	238	doubt	low	low	slow	falling	crescendo	accelerate	high	high	fast	rising	decrescendo	decelerate
11	-1.0641365717401707	239	lie	low	low	slow	falling	crescendo	accelerate	high	high	fast	rising	decrescendo	decelerate
11	-0.012325906236372634	240	doubt	low	low	slow	falling	crescendo	accelerate	high	high	fast	rising	decrescendo	decelerate
11	-0.012325906236372634	241	lie	low	low	slow	falling	crescendo	accelerate	high	high	fast	rising	decrescendo	decelerate
11	0.5135794265155265	242	honest	low	low	slow	falling	crescendo	accelerate	high	high	fast	rising	decrescendo	decelerate
11	-1.5900419044920702	243	doubt	low	low	slow	falling	crescendo	accelerate	high	high	fast	rising	decrescendo	decelerate
11	0.5135794265155265	244	certain	low	low	slow	falling	crescendo	accelerate	high	high	fast	rising	decrescendo	decelerate
11	0.5135794265155265	245	certain	low	low	slow	falling	crescendo	accelerate	high	high	fast	rising	decrescendo	decelerate
11	1.0394847592674257	246	honest	low	low	slow	falling	crescendo	accelerate	high	high	fast	rising	decrescendo	decelerate
11	-0.5382312389882717	247	lie	low	low	slow	falling	crescendo	accelerate	high	high	fast	rising	decrescendo	decelerate
11	-1.0641365717401707	248	doubt	low	low	slow	falling	crescendo	accelerate	high	high	fast	rising	decrescendo	decelerate
11	-1.5900419044920702	249	doubt	low	low	slow	falling	crescendo	accelerate	high	high	fast	rising	decrescendo	decelerate
11	-1.0641365717401707	250	doubt	low	low	slow	falling	crescendo	accelerate	high	high	fast	rising	decrescendo	decelerate
11	-1.0641365717401707	251	lie	low	low	slow	falling	crescendo	accelerate	high	high	fast	rising	decrescendo	decelerate
11	-0.012325906236372634	252	honest	low	low	slow	falling	crescendo	accelerate	high	high	fast	rising	decrescendo	decelerate
11	0.5135794265155265	253	honest	low	low	slow	falling	crescendo	accelerate	high	high	fast	rising	decrescendo	decelerate
11	-0.012325906236372634	254	lie	low	low	slow	falling	crescendo	accelerate	high	high	fast	rising	decrescendo	decelerate
11	1.0394847592674257	255	certain	low	low	slow	falling	crescendo	accelerate	high	high	fast	rising	decrescendo	decelerate
11	1.0394847592674257	256	certain	low	low	slow	falling	crescendo	accelerate	high	high	fast	rising	decrescendo	decelerate
11	-1.0641365717401707	257	doubt	low	low	slow	falling	crescendo	accelerate	high	high	fast	rising	decrescendo	decelerate
11	-1.5900419044920702	258	doubt	low	low	slow	falling	crescendo	accelerate	high	high	fast	rising	decrescendo	decelerate
11	-1.0641365717401707	259	lie	low	low	slow	falling	crescendo	accelerate	high	high	fast	rising	decrescendo	decelerate
11	-0.5382312389882717	260	lie	low	low	slow	falling	crescendo	accelerate	high	high	fast	rising	decrescendo	decelerate
11	-1.0641365717401707	261	doubt	low	low	slow	falling	crescendo	accelerate	high	high	fast	rising	decrescendo	decelerate
11	-1.5900419044920702	262	doubt	low	low	slow	falling	crescendo	accelerate	high	high	fast	rising	decrescendo	decelerate
11	1.5653900920193249	263	certain	low	low	slow	falling	crescendo	accelerate	high	high	fast	rising	decrescendo	decelerate
11	0.5135794265155265	264	doubt	low	low	slow	falling	crescendo	accelerate	high	high	fast	rising	decrescendo	decelerate
11	-0.5382312389882717	265	doubt	low	low	slow	falling	crescendo	accelerate	high	high	fast	rising	decrescendo	decelerate
11	-0.5382312389882717	266	lie	low	low	slow	falling	crescendo	accelerate	high	high	fast	rising	decrescendo	decelerate
11	-1.0641365717401707	267	doubt	low	low	slow	falling	crescendo	accelerate	high	high	fast	rising	decrescendo	decelerate
11	-0.012325906236372634	268	certain	low	low	slow	falling	crescendo	accelerate	high	high	fast	rising	decrescendo	decelerate
11	-1.0641365717401707	269	lie	low	low	slow	falling	crescendo	accelerate	high	high	fast	rising	decrescendo	decelerate
11	1.5653900920193249	270	certain	low	low	slow	falling	crescendo	accelerate	high	high	fast	rising	decrescendo	decelerate
11	-1.5900419044920702	271	doubt	low	low	slow	falling	crescendo	accelerate	high	high	fast	rising	decrescendo	decelerate
11	1.5653900920193249	272	certain	low	low	slow	falling	crescendo	accelerate	high	high	fast	rising	decrescendo	decelerate
11	-1.5900419044920702	273	lie	low	low	slow	falling	crescendo	accelerate	high	high	fast	rising	decrescendo	decelerate
11	1.0394847592674257	274	certain	low	low	slow	falling	crescendo	accelerate	high	high	fast	rising	decrescendo	decelerate
11	1.0394847592674257	275	certain	low	low	slow	falling	crescendo	accelerate	high	high	fast	rising	decrescendo	decelerate
11	0.5135794265155265	276	honest	low	low	slow	falling	crescendo	accelerate	high	high	fast	rising	decrescendo	decelerate
11	-0.5382312389882717	277	lie	low	low	slow	falling	crescendo	accelerate	high	high	fast	rising	decrescendo	decelerate
11	-1.5900419044920702	278	lie	low	low	slow	falling	crescendo	accelerate	high	high	fast	rising	decrescendo	decelerate
11	-1.5900419044920702	279	certain	low	low	slow	falling	crescendo	accelerate	high	high	fast	rising	decrescendo	decelerate
11	-0.5382312389882717	280	honest	low	low	slow	falling	crescendo	accelerate	high	high	fast	rising	decrescendo	decelerate
11	-0.012325906236372634	281	honest	low	low	slow	falling	crescendo	accelerate	high	high	fast	rising	decrescendo	decelerate
11	-1.0641365717401707	282	lie	low	low	slow	falling	crescendo	accelerate	high	high	fast	rising	decrescendo	decelerate
11	-0.012325906236372634	283	certain	low	low	slow	falling	crescendo	accelerate	high	high	fast	rising	decrescendo	decelerate
11	0.5135794265155265	284	certain	low	low	slow	falling	crescendo	accelerate	high	high	fast	rising	decrescendo	decelerate
11	0.5135794265155265	285	honest	low	low	slow	falling	crescendo	accelerate	high	high	fast	rising	decrescendo	decelerate
11	0.5135794265155265	286	honest	low	low	slow	falling	crescendo	accelerate	high	high	fast	rising	decrescendo	decelerate
11	0.5135794265155265	287	certain	low	low	slow	falling	crescendo	accelerate	high	high	fast	rising	decrescendo	decelerate
11	-0.012325906236372634	288	lie	low	low	slow	falling	crescendo	accelerate	high	high	fast	rising	decrescendo	decelerate
11	-0.5382312389882717	289	lie	low	low	slow	falling	crescendo	accelerate	high	high	fast	rising	decrescendo	decelerate
11	1.5653900920193249	290	certain	low	low	slow	falling	crescendo	accelerate	high	high	fast	rising	decrescendo	decelerate
11	-1.0641365717401707	291	doubt	low	low	slow	falling	crescendo	accelerate	high	high	fast	rising	decrescendo	decelerate
11	-1.0641365717401707	292	certain	low	low	slow	falling	crescendo	accelerate	high	high	fast	rising	decrescendo	decelerate
11	0.5135794265155265	293	certain	low	low	slow	falling	crescendo	accelerate	high	high	fast	rising	decrescendo	decelerate
11	-0.5382312389882717	294	doubt	low	low	slow	falling	crescendo	accelerate	high	high	fast	rising	decrescendo	decelerate
11	-1.5900419044920702	295	doubt	low	low	slow	falling	crescendo	accelerate	high	high	fast	rising	decrescendo	decelerate
11	1.5653900920193249	296	honest	low	low	slow	falling	crescendo	accelerate	high	high	fast	rising	decrescendo	decelerate
11	-1.5900419044920702	297	doubt	low	low	slow	falling	crescendo	accelerate	high	high	fast	rising	decrescendo	decelerate
11	-0.012325906236372634	298	doubt	low	low	slow	falling	crescendo	accelerate	high	high	fast	rising	decrescendo	decelerate
11	0.5135794265155265	299	lie	low	low	slow	falling	crescendo	accelerate	high	high	fast	rising	decrescendo	decelerate
11	1.5653900920193249	300	certain	low	low	slow	falling	crescendo	accelerate	high	high	fast	rising	decrescendo	decelerate
11	-0.5382312389882717	301	doubt	low	low	slow	falling	crescendo	accelerate	high	high	fast	rising	decrescendo	decelerate
11	-0.5382312389882717	302	certain	low	low	slow	falling	crescendo	accelerate	high	high	fast	rising	decrescendo	decelerate
11	1.5653900920193249	303	certain	low	low	slow	falling	crescendo	accelerate	high	high	fast	rising	decrescendo	decelerate
11	-1.5900419044920702	304	doubt	low	low	slow	falling	crescendo	accelerate	high	high	fast	rising	decrescendo	decelerate
11	-0.5382312389882717	305	honest	low	low	slow	falling	crescendo	accelerate	high	high	fast	rising	decrescendo	decelerate
11	0.5135794265155265	306	certain	low	low	slow	falling	crescendo	accelerate	high	high	fast	rising	decrescendo	decelerate
11	0.5135794265155265	307	honest	low	low	slow	falling	crescendo	accelerate	high	high	fast	rising	decrescendo	decelerate
11	0.5135794265155265	308	certain	low	low	slow	falling	crescendo	accelerate	high	high	fast	rising	decrescendo	decelerate
11	-0.012325906236372634	309	certain	low	low	slow	falling	crescendo	accelerate	high	high	fast	rising	decrescendo	decelerate
11	0.5135794265155265	310	lie	low	low	slow	falling	crescendo	accelerate	high	high	fast	rising	decrescendo	decelerate
11	1.0394847592674257	311	certain	low	low	slow	falling	crescendo	accelerate	high	high	fast	rising	decrescendo	decelerate
11	1.5653900920193249	312	certain	low	low	slow	falling	crescendo	accelerate	high	high	fast	rising	decrescendo	decelerate
11	-0.5382312389882717	313	lie	low	low	slow	falling	crescendo	accelerate	high	high	fast	rising	decrescendo	decelerate
11	-1.0641365717401707	314	honest	low	low	slow	falling	crescendo	accelerate	high	high	fast	rising	decrescendo	decelerate
11	-1.5900419044920702	315	doubt	low	low	slow	falling	crescendo	accelerate	high	high	fast	rising	decrescendo	decelerate
11	1.0394847592674257	316	certain	low	low	slow	falling	crescendo	accelerate	high	high	fast	rising	decrescendo	decelerate
11	-1.0641365717401707	317	lie	low	low	slow	falling	crescendo	accelerate	high	high	fast	rising	decrescendo	decelerate
11	-0.012325906236372634	318	honest	low	low	slow	falling	crescendo	accelerate	high	high	fast	rising	decrescendo	decelerate
11	-0.012325906236372634	319	lie	low	low	slow	falling	crescendo	accelerate	high	high	fast	rising	decrescendo	decelerate
11	-1.0641365717401707	320	honest	low	low	slow	falling	crescendo	accelerate	high	high	fast	rising	decrescendo	decelerate
11	-1.5900419044920702	321	doubt	low	low	slow	falling	crescendo	accelerate	high	high	fast	rising	decrescendo	decelerate
11	-1.5900419044920702	322	lie	low	low	slow	falling	crescendo	accelerate	high	high	fast	rising	decrescendo	decelerate
11	-1.5900419044920702	323	doubt	low	low	slow	falling	crescendo	accelerate	high	high	fast	rising	decrescendo	decelerate
11	1.5653900920193249	324	certain	low	low	slow	falling	crescendo	accelerate	high	high	fast	rising	decrescendo	decelerate
11	1.0394847592674257	325	honest	low	low	slow	falling	crescendo	accelerate	high	high	fast	rising	decrescendo	decelerate
11	1.5653900920193249	326	lie	low	low	slow	falling	crescendo	accelerate	high	high	fast	rising	decrescendo	decelerate
11	1.0394847592674257	327	lie	low	low	slow	falling	crescendo	accelerate	high	high	fast	rising	decrescendo	decelerate
11	0.5135794265155265	328	honest	low	low	slow	falling	crescendo	accelerate	high	high	fast	rising	decrescendo	decelerate
11	1.5653900920193249	329	honest	low	low	slow	falling	crescendo	accelerate	high	high	fast	rising	decrescendo	decelerate
11	1.0394847592674257	330	honest	low	low	slow	falling	crescendo	accelerate	high	high	fast	rising	decrescendo	decelerate
11	0.5135794265155265	331	certain	low	low	slow	falling	crescendo	accelerate	high	high	fast	rising	decrescendo	decelerate
11	1.5653900920193249	332	honest	low	low	slow	falling	crescendo	accelerate	high	high	fast	rising	decrescendo	decelerate
11	-0.5382312389882717	333	doubt	low	low	slow	falling	crescendo	accelerate	high	high	fast	rising	decrescendo	decelerate
11	-0.012325906236372634	334	certain	low	low	slow	falling	crescendo	accelerate	high	high	fast	rising	decrescendo	decelerate
11	-1.0641365717401707	335	doubt	low	low	slow	falling	crescendo	accelerate	high	high	fast	rising	decrescendo	decelerate
11	-0.5382312389882717	336	lie	low	low	slow	falling	crescendo	accelerate	high	high	fast	rising	decrescendo	decelerate
11	-0.012325906236372634	337	certain	low	low	slow	falling	crescendo	accelerate	high	high	fast	rising	decrescendo	decelerate
11	-0.5382312389882717	338	lie	low	low	slow	falling	crescendo	accelerate	high	high	fast	rising	decrescendo	decelerate
11	-0.012325906236372634	339	doubt	low	low	slow	falling	crescendo	accelerate	high	high	fast	rising	decrescendo	decelerate
11	1.5653900920193249	340	honest	low	low	slow	falling	crescendo	accelerate	high	high	fast	rising	decrescendo	decelerate
11	1.0394847592674257	341	lie	low	low	slow	falling	crescendo	accelerate	high	high	fast	rising	decrescendo	decelerate
11	1.0394847592674257	342	lie	low	low	slow	falling	crescendo	accelerate	high	high	fast	rising	decrescendo	decelerate
11	1.5653900920193249	343	honest	low	low	slow	falling	crescendo	accelerate	high	high	fast	rising	decrescendo	decelerate
11	1.5653900920193249	344	honest	low	low	slow	falling	crescendo	accelerate	high	high	fast	rising	decrescendo	decelerate
11	1.5653900920193249	345	honest	low	low	slow	falling	crescendo	accelerate	high	high	fast	rising	decrescendo	decelerate
11	-1.0641365717401707	346	lie	low	low	slow	falling	crescendo	accelerate	high	high	fast	rising	decrescendo	decelerate
11	1.5653900920193249	347	certain	low	low	slow	falling	crescendo	accelerate	high	high	fast	rising	decrescendo	decelerate
11	1.0394847592674257	348	honest	low	low	slow	falling	crescendo	accelerate	high	high	fast	rising	decrescendo	decelerate
11	-0.012325906236372634	349	lie	low	low	slow	falling	crescendo	accelerate	high	high	fast	rising	decrescendo	decelerate
11	-0.012325906236372634	350	doubt	low	low	slow	falling	crescendo	accelerate	high	high	fast	rising	decrescendo	decelerate
11	0.5135794265155265	351	lie	low	low	slow	falling	crescendo	accelerate	high	high	fast	rising	decrescendo	decelerate
11	-0.012325906236372634	352	doubt	low	low	slow	falling	crescendo	accelerate	high	high	fast	rising	decrescendo	decelerate
11	-0.012325906236372634	353	honest	low	low	slow	falling	crescendo	accelerate	high	high	fast	rising	decrescendo	decelerate
11	-1.0641365717401707	354	doubt	low	low	slow	falling	crescendo	accelerate	high	high	fast	rising	decrescendo	decelerate
11	-0.5382312389882717	355	doubt	low	low	slow	falling	crescendo	accelerate	high	high	fast	rising	decrescendo	decelerate
11	-1.0641365717401707	356	honest	low	low	slow	falling	crescendo	accelerate	high	high	fast	rising	decrescendo	decelerate
11	-0.012325906236372634	357	honest	low	low	slow	falling	crescendo	accelerate	high	high	fast	rising	decrescendo	decelerate
11	0.5135794265155265	358	honest	low	low	slow	falling	crescendo	accelerate	high	high	fast	rising	decrescendo	decelerate
11	1.5653900920193249	359	certain	low	low	slow	falling	crescendo	accelerate	high	high	fast	rising	decrescendo	decelerate
11	1.0394847592674257	360	honest	low	low	slow	falling	crescendo	accelerate	high	high	fast	rising	decrescendo	decelerate
11	1.5653900920193249	361	certain	low	low	slow	falling	crescendo	accelerate	high	high	fast	rising	decrescendo	decelerate
11	1.0394847592674257	362	lie	low	low	slow	falling	crescendo	accelerate	high	high	fast	rising	decrescendo	decelerate
11	-1.5900419044920702	363	doubt	low	low	slow	falling	crescendo	accelerate	high	high	fast	rising	decrescendo	decelerate
11	-1.5900419044920702	364	doubt	low	low	slow	falling	crescendo	accelerate	high	high	fast	rising	decrescendo	decelerate
11	-0.012325906236372634	365	honest	low	low	slow	falling	crescendo	accelerate	high	high	fast	rising	decrescendo	decelerate
11	-0.012325906236372634	366	lie	low	low	slow	falling	crescendo	accelerate	high	high	fast	rising	decrescendo	decelerate
11	1.0394847592674257	367	lie	low	low	slow	falling	crescendo	accelerate	high	high	fast	rising	decrescendo	decelerate
11	-1.5900419044920702	368	lie	low	low	slow	falling	crescendo	accelerate	high	high	fast	rising	decrescendo	decelerate
11	0.5135794265155265	369	certain	low	low	slow	falling	crescendo	accelerate	high	high	fast	rising	decrescendo	decelerate
11	1.5653900920193249	370	certain	low	low	slow	falling	crescendo	accelerate	high	high	fast	rising	decrescendo	decelerate
11	-0.012325906236372634	371	honest	low	low	slow	falling	crescendo	accelerate	high	high	fast	rising	decrescendo	decelerate
11	-1.0641365717401707	372	doubt	low	low	slow	falling	crescendo	accelerate	high	high	fast	rising	decrescendo	decelerate
11	-0.012325906236372634	373	certain	low	low	slow	falling	crescendo	accelerate	high	high	fast	rising	decrescendo	decelerate
11	-0.5382312389882717	374	doubt	low	low	slow	falling	crescendo	accelerate	high	high	fast	rising	decrescendo	decelerate
11	-1.0641365717401707	375	lie	low	low	slow	falling	crescendo	accelerate	high	high	fast	rising	decrescendo	decelerate
11	-1.0641365717401707	376	lie	low	low	slow	falling	crescendo	accelerate	high	high	fast	rising	decrescendo	decelerate
11	-1.0641365717401707	377	lie	low	low	slow	falling	crescendo	accelerate	high	high	fast	rising	decrescendo	decelerate
11	0.5135794265155265	378	certain	low	low	slow	falling	crescendo	accelerate	high	high	fast	rising	decrescendo	decelerate
11	1.0394847592674257	379	honest	low	low	slow	falling	crescendo	accelerate	high	high	fast	rising	decrescendo	decelerate
11	1.0394847592674257	380	honest	low	low	slow	falling	crescendo	accelerate	high	high	fast	rising	decrescendo	decelerate
11	-0.5382312389882717	381	doubt	low	low	slow	falling	crescendo	accelerate	high	high	fast	rising	decrescendo	decelerate
11	-0.5382312389882717	382	honest	low	low	slow	falling	crescendo	accelerate	high	high	fast	rising	decrescendo	decelerate
11	1.5653900920193249	383	honest	low	low	slow	falling	crescendo	accelerate	high	high	fast	rising	decrescendo	decelerate
11	-1.0641365717401707	384	doubt	low	low	slow	falling	crescendo	accelerate	high	high	fast	rising	decrescendo	decelerate
12	-1.1166659817468323	1	lie	low	high	fast	rising	crescendo	accelerate	high	low	slow	falling	decrescendo	decelerate
12	1.5858533690354184	2	honest	low	high	fast	rising	crescendo	accelerate	high	low	slow	falling	decrescendo	decelerate
12	1.5858533690354184	3	certain	low	high	fast	rising	crescendo	accelerate	high	low	slow	falling	decrescendo	decelerate
12	-1.1166659817468323	4	lie	low	high	fast	rising	crescendo	accelerate	high	low	slow	falling	decrescendo	decelerate
12	1.5858533690354184	5	doubt	low	high	fast	rising	crescendo	accelerate	high	low	slow	falling	decrescendo	decelerate
12	0.6850135854413346	6	certain	low	high	fast	rising	crescendo	accelerate	high	low	slow	falling	decrescendo	decelerate
12	1.5858533690354184	7	lie	low	high	fast	rising	crescendo	accelerate	high	low	slow	falling	decrescendo	decelerate
12	1.5858533690354184	8	doubt	low	high	fast	rising	crescendo	accelerate	high	low	slow	falling	decrescendo	decelerate
12	-1.1166659817468323	9	lie	low	high	fast	rising	crescendo	accelerate	high	low	slow	falling	decrescendo	decelerate
12	1.5858533690354184	10	honest	low	high	fast	rising	crescendo	accelerate	high	low	slow	falling	decrescendo	decelerate
12	-1.1166659817468323	11	doubt	low	high	fast	rising	crescendo	accelerate	high	low	slow	falling	decrescendo	decelerate
12	-1.1166659817468323	12	lie	low	high	fast	rising	crescendo	accelerate	high	low	slow	falling	decrescendo	decelerate
12	1.5858533690354184	13	certain	low	high	fast	rising	crescendo	accelerate	high	low	slow	falling	decrescendo	decelerate
12	1.5858533690354184	14	certain	low	high	fast	rising	crescendo	accelerate	high	low	slow	falling	decrescendo	decelerate
12	-1.1166659817468323	15	honest	low	high	fast	rising	crescendo	accelerate	high	low	slow	falling	decrescendo	decelerate
12	1.5858533690354184	16	certain	low	high	fast	rising	crescendo	accelerate	high	low	slow	falling	decrescendo	decelerate
12	-0.2158261981527489	17	honest	low	high	fast	rising	crescendo	accelerate	high	low	slow	falling	decrescendo	decelerate
12	1.5858533690354184	18	honest	low	high	fast	rising	crescendo	accelerate	high	low	slow	falling	decrescendo	decelerate
12	-1.1166659817468323	19	doubt	low	high	fast	rising	crescendo	accelerate	high	low	slow	falling	decrescendo	decelerate
12	-1.1166659817468323	20	certain	low	high	fast	rising	crescendo	accelerate	high	low	slow	falling	decrescendo	decelerate
12	-1.1166659817468323	21	honest	low	high	fast	rising	crescendo	accelerate	high	low	slow	falling	decrescendo	decelerate
12	-1.1166659817468323	22	lie	low	high	fast	rising	crescendo	accelerate	high	low	slow	falling	decrescendo	decelerate
12	1.5858533690354184	23	honest	low	high	fast	rising	crescendo	accelerate	high	low	slow	falling	decrescendo	decelerate
12	1.5858533690354184	24	lie	low	high	fast	rising	crescendo	accelerate	high	low	slow	falling	decrescendo	decelerate
12	1.5858533690354184	25	honest	low	high	fast	rising	crescendo	accelerate	high	low	slow	falling	decrescendo	decelerate
12	-1.1166659817468323	26	doubt	low	high	fast	rising	crescendo	accelerate	high	low	slow	falling	decrescendo	decelerate
12	-0.2158261981527489	27	lie	low	high	fast	rising	crescendo	accelerate	high	low	slow	falling	decrescendo	decelerate
12	0.6850135854413346	28	honest	low	high	fast	rising	crescendo	accelerate	high	low	slow	falling	decrescendo	decelerate
12	1.5858533690354184	29	certain	low	high	fast	rising	crescendo	accelerate	high	low	slow	falling	decrescendo	decelerate
12	1.5858533690354184	30	honest	low	high	fast	rising	crescendo	accelerate	high	low	slow	falling	decrescendo	decelerate
12	-1.1166659817468323	31	honest	low	high	fast	rising	crescendo	accelerate	high	low	slow	falling	decrescendo	decelerate
12	-1.1166659817468323	32	lie	low	high	fast	rising	crescendo	accelerate	high	low	slow	falling	decrescendo	decelerate
12	0.6850135854413346	33	honest	low	high	fast	rising	crescendo	accelerate	high	low	slow	falling	decrescendo	decelerate
12	-1.1166659817468323	34	lie	low	high	fast	rising	crescendo	accelerate	high	low	slow	falling	decrescendo	decelerate
12	1.5858533690354184	35	honest	low	high	fast	rising	crescendo	accelerate	high	low	slow	falling	decrescendo	decelerate
12	1.5858533690354184	36	doubt	low	high	fast	rising	crescendo	accelerate	high	low	slow	falling	decrescendo	decelerate
12	1.5858533690354184	37	honest	low	high	fast	rising	crescendo	accelerate	high	low	slow	falling	decrescendo	decelerate
12	1.5858533690354184	38	certain	low	high	fast	rising	crescendo	accelerate	high	low	slow	falling	decrescendo	decelerate
12	-1.1166659817468323	39	doubt	low	high	fast	rising	crescendo	accelerate	high	low	slow	falling	decrescendo	decelerate
12	1.5858533690354184	40	doubt	low	high	fast	rising	crescendo	accelerate	high	low	slow	falling	decrescendo	decelerate
12	-1.1166659817468323	41	lie	low	high	fast	rising	crescendo	accelerate	high	low	slow	falling	decrescendo	decelerate
12	-1.1166659817468323	42	lie	low	high	fast	rising	crescendo	accelerate	high	low	slow	falling	decrescendo	decelerate
12	-1.1166659817468323	43	lie	low	high	fast	rising	crescendo	accelerate	high	low	slow	falling	decrescendo	decelerate
12	-1.1166659817468323	44	lie	low	high	fast	rising	crescendo	accelerate	high	low	slow	falling	decrescendo	decelerate
12	0.6850135854413346	45	certain	low	high	fast	rising	crescendo	accelerate	high	low	slow	falling	decrescendo	decelerate
12	0.6850135854413346	46	honest	low	high	fast	rising	crescendo	accelerate	high	low	slow	falling	decrescendo	decelerate
12	-1.1166659817468323	47	lie	low	high	fast	rising	crescendo	accelerate	high	low	slow	falling	decrescendo	decelerate
12	-1.1166659817468323	48	lie	low	high	fast	rising	crescendo	accelerate	high	low	slow	falling	decrescendo	decelerate
12	0.6850135854413346	49	certain	low	high	fast	rising	crescendo	accelerate	high	low	slow	falling	decrescendo	decelerate
12	-2.017505765340916	50	honest	low	high	fast	rising	crescendo	accelerate	high	low	slow	falling	decrescendo	decelerate
12	1.5858533690354184	51	doubt	low	high	fast	rising	crescendo	accelerate	high	low	slow	falling	decrescendo	decelerate
12	1.5858533690354184	52	doubt	low	high	fast	rising	crescendo	accelerate	high	low	slow	falling	decrescendo	decelerate
12	1.5858533690354184	53	doubt	low	high	fast	rising	crescendo	accelerate	high	low	slow	falling	decrescendo	decelerate
12	1.5858533690354184	54	honest	low	high	fast	rising	crescendo	accelerate	high	low	slow	falling	decrescendo	decelerate
12	1.5858533690354184	55	honest	low	high	fast	rising	crescendo	accelerate	high	low	slow	falling	decrescendo	decelerate
12	-1.1166659817468323	56	lie	low	high	fast	rising	crescendo	accelerate	high	low	slow	falling	decrescendo	decelerate
12	-1.1166659817468323	57	doubt	low	high	fast	rising	crescendo	accelerate	high	low	slow	falling	decrescendo	decelerate
12	-1.1166659817468323	58	doubt	low	high	fast	rising	crescendo	accelerate	high	low	slow	falling	decrescendo	decelerate
12	0.6850135854413346	59	certain	low	high	fast	rising	crescendo	accelerate	high	low	slow	falling	decrescendo	decelerate
12	0.6850135854413346	60	lie	low	high	fast	rising	crescendo	accelerate	high	low	slow	falling	decrescendo	decelerate
12	1.5858533690354184	61	certain	low	high	fast	rising	crescendo	accelerate	high	low	slow	falling	decrescendo	decelerate
12	1.5858533690354184	62	certain	low	high	fast	rising	crescendo	accelerate	high	low	slow	falling	decrescendo	decelerate
12	-1.1166659817468323	63	doubt	low	high	fast	rising	crescendo	accelerate	high	low	slow	falling	decrescendo	decelerate
12	0.6850135854413346	64	certain	low	high	fast	rising	crescendo	accelerate	high	low	slow	falling	decrescendo	decelerate
12	-1.1166659817468323	65	lie	low	high	fast	rising	crescendo	accelerate	high	low	slow	falling	decrescendo	decelerate
12	-1.1166659817468323	66	doubt	low	high	fast	rising	crescendo	accelerate	high	low	slow	falling	decrescendo	decelerate
12	-1.1166659817468323	67	doubt	low	high	fast	rising	crescendo	accelerate	high	low	slow	falling	decrescendo	decelerate
12	-1.1166659817468323	68	certain	low	high	fast	rising	crescendo	accelerate	high	low	slow	falling	decrescendo	decelerate
12	-1.1166659817468323	69	lie	low	high	fast	rising	crescendo	accelerate	high	low	slow	falling	decrescendo	decelerate
12	-1.1166659817468323	70	doubt	low	high	fast	rising	crescendo	accelerate	high	low	slow	falling	decrescendo	decelerate
12	-1.1166659817468323	71	doubt	low	high	fast	rising	crescendo	accelerate	high	low	slow	falling	decrescendo	decelerate
12	1.5858533690354184	72	certain	low	high	fast	rising	crescendo	accelerate	high	low	slow	falling	decrescendo	decelerate
12	1.5858533690354184	73	doubt	low	high	fast	rising	crescendo	accelerate	high	low	slow	falling	decrescendo	decelerate
12	1.5858533690354184	74	certain	low	high	fast	rising	crescendo	accelerate	high	low	slow	falling	decrescendo	decelerate
12	-1.1166659817468323	75	certain	low	high	fast	rising	crescendo	accelerate	high	low	slow	falling	decrescendo	decelerate
12	0.6850135854413346	76	certain	low	high	fast	rising	crescendo	accelerate	high	low	slow	falling	decrescendo	decelerate
12	-0.2158261981527489	77	honest	low	high	fast	rising	crescendo	accelerate	high	low	slow	falling	decrescendo	decelerate
12	-1.1166659817468323	78	certain	low	high	fast	rising	crescendo	accelerate	high	low	slow	falling	decrescendo	decelerate
12	-0.2158261981527489	79	certain	low	high	fast	rising	crescendo	accelerate	high	low	slow	falling	decrescendo	decelerate
12	-1.1166659817468323	80	honest	low	high	fast	rising	crescendo	accelerate	high	low	slow	falling	decrescendo	decelerate
12	-1.1166659817468323	81	lie	low	high	fast	rising	crescendo	accelerate	high	low	slow	falling	decrescendo	decelerate
12	-1.1166659817468323	82	certain	low	high	fast	rising	crescendo	accelerate	high	low	slow	falling	decrescendo	decelerate
12	0.6850135854413346	83	honest	low	high	fast	rising	crescendo	accelerate	high	low	slow	falling	decrescendo	decelerate
12	0.6850135854413346	84	doubt	low	high	fast	rising	crescendo	accelerate	high	low	slow	falling	decrescendo	decelerate
12	0.6850135854413346	85	honest	low	high	fast	rising	crescendo	accelerate	high	low	slow	falling	decrescendo	decelerate
12	0.6850135854413346	86	certain	low	high	fast	rising	crescendo	accelerate	high	low	slow	falling	decrescendo	decelerate
12	0.6850135854413346	87	certain	low	high	fast	rising	crescendo	accelerate	high	low	slow	falling	decrescendo	decelerate
12	-1.1166659817468323	88	lie	low	high	fast	rising	crescendo	accelerate	high	low	slow	falling	decrescendo	decelerate
12	-0.2158261981527489	89	honest	low	high	fast	rising	crescendo	accelerate	high	low	slow	falling	decrescendo	decelerate
12	-1.1166659817468323	90	doubt	low	high	fast	rising	crescendo	accelerate	high	low	slow	falling	decrescendo	decelerate
12	-1.1166659817468323	91	honest	low	high	fast	rising	crescendo	accelerate	high	low	slow	falling	decrescendo	decelerate
12	-1.1166659817468323	92	honest	low	high	fast	rising	crescendo	accelerate	high	low	slow	falling	decrescendo	decelerate
12	0.6850135854413346	93	doubt	low	high	fast	rising	crescendo	accelerate	high	low	slow	falling	decrescendo	decelerate
12	-1.1166659817468323	94	doubt	low	high	fast	rising	crescendo	accelerate	high	low	slow	falling	decrescendo	decelerate
12	-0.2158261981527489	95	lie	low	high	fast	rising	crescendo	accelerate	high	low	slow	falling	decrescendo	decelerate
12	-0.2158261981527489	96	certain	low	high	fast	rising	crescendo	accelerate	high	low	slow	falling	decrescendo	decelerate
12	0.6850135854413346	97	honest	low	high	fast	rising	crescendo	accelerate	high	low	slow	falling	decrescendo	decelerate
12	0.6850135854413346	98	lie	low	high	fast	rising	crescendo	accelerate	high	low	slow	falling	decrescendo	decelerate
12	1.5858533690354184	99	certain	low	high	fast	rising	crescendo	accelerate	high	low	slow	falling	decrescendo	decelerate
12	0.6850135854413346	100	doubt	low	high	fast	rising	crescendo	accelerate	high	low	slow	falling	decrescendo	decelerate
12	0.6850135854413346	101	doubt	low	high	fast	rising	crescendo	accelerate	high	low	slow	falling	decrescendo	decelerate
12	0.6850135854413346	102	certain	low	high	fast	rising	crescendo	accelerate	high	low	slow	falling	decrescendo	decelerate
12	0.6850135854413346	103	doubt	low	high	fast	rising	crescendo	accelerate	high	low	slow	falling	decrescendo	decelerate
12	-1.1166659817468323	104	doubt	low	high	fast	rising	crescendo	accelerate	high	low	slow	falling	decrescendo	decelerate
12	-0.2158261981527489	105	certain	low	high	fast	rising	crescendo	accelerate	high	low	slow	falling	decrescendo	decelerate
12	-1.1166659817468323	106	honest	low	high	fast	rising	crescendo	accelerate	high	low	slow	falling	decrescendo	decelerate
12	-0.2158261981527489	107	honest	low	high	fast	rising	crescendo	accelerate	high	low	slow	falling	decrescendo	decelerate
12	0.6850135854413346	108	honest	low	high	fast	rising	crescendo	accelerate	high	low	slow	falling	decrescendo	decelerate
12	-0.2158261981527489	109	certain	low	high	fast	rising	crescendo	accelerate	high	low	slow	falling	decrescendo	decelerate
12	-1.1166659817468323	110	lie	low	high	fast	rising	crescendo	accelerate	high	low	slow	falling	decrescendo	decelerate
12	-0.2158261981527489	111	doubt	low	high	fast	rising	crescendo	accelerate	high	low	slow	falling	decrescendo	decelerate
12	-2.017505765340916	112	lie	low	high	fast	rising	crescendo	accelerate	high	low	slow	falling	decrescendo	decelerate
12	-0.2158261981527489	113	honest	low	high	fast	rising	crescendo	accelerate	high	low	slow	falling	decrescendo	decelerate
12	-0.2158261981527489	114	doubt	low	high	fast	rising	crescendo	accelerate	high	low	slow	falling	decrescendo	decelerate
12	0.6850135854413346	115	certain	low	high	fast	rising	crescendo	accelerate	high	low	slow	falling	decrescendo	decelerate
12	0.6850135854413346	116	honest	low	high	fast	rising	crescendo	accelerate	high	low	slow	falling	decrescendo	decelerate
12	0.6850135854413346	117	doubt	low	high	fast	rising	crescendo	accelerate	high	low	slow	falling	decrescendo	decelerate
12	-0.2158261981527489	118	lie	low	high	fast	rising	crescendo	accelerate	high	low	slow	falling	decrescendo	decelerate
12	-1.1166659817468323	119	honest	low	high	fast	rising	crescendo	accelerate	high	low	slow	falling	decrescendo	decelerate
12	-1.1166659817468323	120	certain	low	high	fast	rising	crescendo	accelerate	high	low	slow	falling	decrescendo	decelerate
12	-0.2158261981527489	121	certain	low	high	fast	rising	crescendo	accelerate	high	low	slow	falling	decrescendo	decelerate
12	-0.2158261981527489	122	honest	low	high	fast	rising	crescendo	accelerate	high	low	slow	falling	decrescendo	decelerate
12	0.6850135854413346	123	honest	low	high	fast	rising	crescendo	accelerate	high	low	slow	falling	decrescendo	decelerate
12	-1.1166659817468323	124	honest	low	high	fast	rising	crescendo	accelerate	high	low	slow	falling	decrescendo	decelerate
12	-0.2158261981527489	125	honest	low	high	fast	rising	crescendo	accelerate	high	low	slow	falling	decrescendo	decelerate
12	-1.1166659817468323	126	lie	low	high	fast	rising	crescendo	accelerate	high	low	slow	falling	decrescendo	decelerate
12	-0.2158261981527489	127	lie	low	high	fast	rising	crescendo	accelerate	high	low	slow	falling	decrescendo	decelerate
12	-1.1166659817468323	128	certain	low	high	fast	rising	crescendo	accelerate	high	low	slow	falling	decrescendo	decelerate
12	-0.2158261981527489	129	lie	low	high	fast	rising	crescendo	accelerate	high	low	slow	falling	decrescendo	decelerate
12	-0.2158261981527489	130	doubt	low	high	fast	rising	crescendo	accelerate	high	low	slow	falling	decrescendo	decelerate
12	-0.2158261981527489	131	honest	low	high	fast	rising	crescendo	accelerate	high	low	slow	falling	decrescendo	decelerate
12	-0.2158261981527489	132	lie	low	high	fast	rising	crescendo	accelerate	high	low	slow	falling	decrescendo	decelerate
12	-0.2158261981527489	133	lie	low	high	fast	rising	crescendo	accelerate	high	low	slow	falling	decrescendo	decelerate
12	0.6850135854413346	134	certain	low	high	fast	rising	crescendo	accelerate	high	low	slow	falling	decrescendo	decelerate
12	0.6850135854413346	135	doubt	low	high	fast	rising	crescendo	accelerate	high	low	slow	falling	decrescendo	decelerate
12	-1.1166659817468323	136	doubt	low	high	fast	rising	crescendo	accelerate	high	low	slow	falling	decrescendo	decelerate
12	0.6850135854413346	137	certain	low	high	fast	rising	crescendo	accelerate	high	low	slow	falling	decrescendo	decelerate
12	0.6850135854413346	138	doubt	low	high	fast	rising	crescendo	accelerate	high	low	slow	falling	decrescendo	decelerate
12	0.6850135854413346	139	honest	low	high	fast	rising	crescendo	accelerate	high	low	slow	falling	decrescendo	decelerate
12	0.6850135854413346	140	doubt	low	high	fast	rising	crescendo	accelerate	high	low	slow	falling	decrescendo	decelerate
12	0.6850135854413346	141	lie	low	high	fast	rising	crescendo	accelerate	high	low	slow	falling	decrescendo	decelerate
12	0.6850135854413346	142	honest	low	high	fast	rising	crescendo	accelerate	high	low	slow	falling	decrescendo	decelerate
12	0.6850135854413346	143	lie	low	high	fast	rising	crescendo	accelerate	high	low	slow	falling	decrescendo	decelerate
12	0.6850135854413346	144	honest	low	high	fast	rising	crescendo	accelerate	high	low	slow	falling	decrescendo	decelerate
12	0.6850135854413346	145	lie	low	high	fast	rising	crescendo	accelerate	high	low	slow	falling	decrescendo	decelerate
12	0.6850135854413346	146	lie	low	high	fast	rising	crescendo	accelerate	high	low	slow	falling	decrescendo	decelerate
12	0.6850135854413346	147	doubt	low	high	fast	rising	crescendo	accelerate	high	low	slow	falling	decrescendo	decelerate
12	0.6850135854413346	148	certain	low	high	fast	rising	crescendo	accelerate	high	low	slow	falling	decrescendo	decelerate
12	-1.1166659817468323	149	lie	low	high	fast	rising	crescendo	accelerate	high	low	slow	falling	decrescendo	decelerate
12	0.6850135854413346	150	certain	low	high	fast	rising	crescendo	accelerate	high	low	slow	falling	decrescendo	decelerate
12	0.6850135854413346	151	certain	low	high	fast	rising	crescendo	accelerate	high	low	slow	falling	decrescendo	decelerate
12	0.6850135854413346	152	lie	low	high	fast	rising	crescendo	accelerate	high	low	slow	falling	decrescendo	decelerate
12	0.6850135854413346	153	doubt	low	high	fast	rising	crescendo	accelerate	high	low	slow	falling	decrescendo	decelerate
12	-1.1166659817468323	154	honest	low	high	fast	rising	crescendo	accelerate	high	low	slow	falling	decrescendo	decelerate
12	-1.1166659817468323	155	certain	low	high	fast	rising	crescendo	accelerate	high	low	slow	falling	decrescendo	decelerate
12	-1.1166659817468323	156	honest	low	high	fast	rising	crescendo	accelerate	high	low	slow	falling	decrescendo	decelerate
12	-1.1166659817468323	157	lie	low	high	fast	rising	crescendo	accelerate	high	low	slow	falling	decrescendo	decelerate
12	0.6850135854413346	158	honest	low	high	fast	rising	crescendo	accelerate	high	low	slow	falling	decrescendo	decelerate
12	0.6850135854413346	159	doubt	low	high	fast	rising	crescendo	accelerate	high	low	slow	falling	decrescendo	decelerate
12	0.6850135854413346	160	doubt	low	high	fast	rising	crescendo	accelerate	high	low	slow	falling	decrescendo	decelerate
12	-1.1166659817468323	161	lie	low	high	fast	rising	crescendo	accelerate	high	low	slow	falling	decrescendo	decelerate
12	-1.1166659817468323	162	honest	low	high	fast	rising	crescendo	accelerate	high	low	slow	falling	decrescendo	decelerate
12	-0.2158261981527489	163	honest	low	high	fast	rising	crescendo	accelerate	high	low	slow	falling	decrescendo	decelerate
12	-0.2158261981527489	164	certain	low	high	fast	rising	crescendo	accelerate	high	low	slow	falling	decrescendo	decelerate
12	0.6850135854413346	165	doubt	low	high	fast	rising	crescendo	accelerate	high	low	slow	falling	decrescendo	decelerate
12	-0.2158261981527489	166	certain	low	high	fast	rising	crescendo	accelerate	high	low	slow	falling	decrescendo	decelerate
12	-0.2158261981527489	167	certain	low	high	fast	rising	crescendo	accelerate	high	low	slow	falling	decrescendo	decelerate
12	-1.1166659817468323	168	lie	low	high	fast	rising	crescendo	accelerate	high	low	slow	falling	decrescendo	decelerate
12	-1.1166659817468323	169	doubt	low	high	fast	rising	crescendo	accelerate	high	low	slow	falling	decrescendo	decelerate
12	-1.1166659817468323	170	doubt	low	high	fast	rising	crescendo	accelerate	high	low	slow	falling	decrescendo	decelerate
12	-0.2158261981527489	171	lie	low	high	fast	rising	crescendo	accelerate	high	low	slow	falling	decrescendo	decelerate
12	-0.2158261981527489	172	certain	low	high	fast	rising	crescendo	accelerate	high	low	slow	falling	decrescendo	decelerate
12	0.6850135854413346	173	certain	low	high	fast	rising	crescendo	accelerate	high	low	slow	falling	decrescendo	decelerate
12	-0.2158261981527489	174	lie	low	high	fast	rising	crescendo	accelerate	high	low	slow	falling	decrescendo	decelerate
12	0.6850135854413346	175	certain	low	high	fast	rising	crescendo	accelerate	high	low	slow	falling	decrescendo	decelerate
12	0.6850135854413346	176	doubt	low	high	fast	rising	crescendo	accelerate	high	low	slow	falling	decrescendo	decelerate
12	0.6850135854413346	177	doubt	low	high	fast	rising	crescendo	accelerate	high	low	slow	falling	decrescendo	decelerate
12	0.6850135854413346	178	certain	low	high	fast	rising	crescendo	accelerate	high	low	slow	falling	decrescendo	decelerate
12	-0.2158261981527489	179	doubt	low	high	fast	rising	crescendo	accelerate	high	low	slow	falling	decrescendo	decelerate
12	-0.2158261981527489	180	doubt	low	high	fast	rising	crescendo	accelerate	high	low	slow	falling	decrescendo	decelerate
12	-1.1166659817468323	181	lie	low	high	fast	rising	crescendo	accelerate	high	low	slow	falling	decrescendo	decelerate
12	0.6850135854413346	182	certain	low	high	fast	rising	crescendo	accelerate	high	low	slow	falling	decrescendo	decelerate
12	0.6850135854413346	183	lie	low	high	fast	rising	crescendo	accelerate	high	low	slow	falling	decrescendo	decelerate
12	0.6850135854413346	184	certain	low	high	fast	rising	crescendo	accelerate	high	low	slow	falling	decrescendo	decelerate
12	0.6850135854413346	185	honest	low	high	fast	rising	crescendo	accelerate	high	low	slow	falling	decrescendo	decelerate
12	0.6850135854413346	186	lie	low	high	fast	rising	crescendo	accelerate	high	low	slow	falling	decrescendo	decelerate
12	0.6850135854413346	187	doubt	low	high	fast	rising	crescendo	accelerate	high	low	slow	falling	decrescendo	decelerate
12	0.6850135854413346	188	doubt	low	high	fast	rising	crescendo	accelerate	high	low	slow	falling	decrescendo	decelerate
12	0.6850135854413346	189	honest	low	high	fast	rising	crescendo	accelerate	high	low	slow	falling	decrescendo	decelerate
12	-0.2158261981527489	190	lie	low	high	fast	rising	crescendo	accelerate	high	low	slow	falling	decrescendo	decelerate
12	0.6850135854413346	191	lie	low	high	fast	rising	crescendo	accelerate	high	low	slow	falling	decrescendo	decelerate
12	0.6850135854413346	192	honest	low	high	fast	rising	crescendo	accelerate	high	low	slow	falling	decrescendo	decelerate
12	0.6850135854413346	193	doubt	low	high	fast	rising	crescendo	accelerate	high	low	slow	falling	decrescendo	decelerate
12	0.6850135854413346	194	honest	low	high	fast	rising	crescendo	accelerate	high	low	slow	falling	decrescendo	decelerate
12	0.6850135854413346	195	lie	low	high	fast	rising	crescendo	accelerate	high	low	slow	falling	decrescendo	decelerate
12	-0.2158261981527489	196	certain	low	high	fast	rising	crescendo	accelerate	high	low	slow	falling	decrescendo	decelerate
12	-0.2158261981527489	197	certain	low	high	fast	rising	crescendo	accelerate	high	low	slow	falling	decrescendo	decelerate
12	-0.2158261981527489	198	honest	low	high	fast	rising	crescendo	accelerate	high	low	slow	falling	decrescendo	decelerate
12	-1.1166659817468323	199	honest	low	high	fast	rising	crescendo	accelerate	high	low	slow	falling	decrescendo	decelerate
12	0.6850135854413346	200	certain	low	high	fast	rising	crescendo	accelerate	high	low	slow	falling	decrescendo	decelerate
12	-0.2158261981527489	201	honest	low	high	fast	rising	crescendo	accelerate	high	low	slow	falling	decrescendo	decelerate
12	-0.2158261981527489	202	honest	low	high	fast	rising	crescendo	accelerate	high	low	slow	falling	decrescendo	decelerate
12	-1.1166659817468323	203	lie	low	high	fast	rising	crescendo	accelerate	high	low	slow	falling	decrescendo	decelerate
12	-0.2158261981527489	204	lie	low	high	fast	rising	crescendo	accelerate	high	low	slow	falling	decrescendo	decelerate
12	-1.1166659817468323	205	certain	low	high	fast	rising	crescendo	accelerate	high	low	slow	falling	decrescendo	decelerate
12	-0.2158261981527489	206	honest	low	high	fast	rising	crescendo	accelerate	high	low	slow	falling	decrescendo	decelerate
12	0.6850135854413346	207	lie	low	high	fast	rising	crescendo	accelerate	high	low	slow	falling	decrescendo	decelerate
12	0.6850135854413346	208	lie	low	high	fast	rising	crescendo	accelerate	high	low	slow	falling	decrescendo	decelerate
12	-0.2158261981527489	209	doubt	low	high	fast	rising	crescendo	accelerate	high	low	slow	falling	decrescendo	decelerate
12	-0.2158261981527489	210	honest	low	high	fast	rising	crescendo	accelerate	high	low	slow	falling	decrescendo	decelerate
12	0.6850135854413346	211	certain	low	high	fast	rising	crescendo	accelerate	high	low	slow	falling	decrescendo	decelerate
12	-0.2158261981527489	212	doubt	low	high	fast	rising	crescendo	accelerate	high	low	slow	falling	decrescendo	decelerate
12	-1.1166659817468323	213	certain	low	high	fast	rising	crescendo	accelerate	high	low	slow	falling	decrescendo	decelerate
12	-1.1166659817468323	214	lie	low	high	fast	rising	crescendo	accelerate	high	low	slow	falling	decrescendo	decelerate
12	-0.2158261981527489	215	honest	low	high	fast	rising	crescendo	accelerate	high	low	slow	falling	decrescendo	decelerate
12	-1.1166659817468323	216	doubt	low	high	fast	rising	crescendo	accelerate	high	low	slow	falling	decrescendo	decelerate
12	-0.2158261981527489	217	honest	low	high	fast	rising	crescendo	accelerate	high	low	slow	falling	decrescendo	decelerate
12	-1.1166659817468323	218	doubt	low	high	fast	rising	crescendo	accelerate	high	low	slow	falling	decrescendo	decelerate
12	-0.2158261981527489	219	doubt	low	high	fast	rising	crescendo	accelerate	high	low	slow	falling	decrescendo	decelerate
12	-0.2158261981527489	220	lie	low	high	fast	rising	crescendo	accelerate	high	low	slow	falling	decrescendo	decelerate
12	-0.2158261981527489	221	honest	low	high	fast	rising	crescendo	accelerate	high	low	slow	falling	decrescendo	decelerate
12	0.6850135854413346	222	honest	low	high	fast	rising	crescendo	accelerate	high	low	slow	falling	decrescendo	decelerate
12	-0.2158261981527489	223	certain	low	high	fast	rising	crescendo	accelerate	high	low	slow	falling	decrescendo	decelerate
12	0.6850135854413346	224	doubt	low	high	fast	rising	crescendo	accelerate	high	low	slow	falling	decrescendo	decelerate
12	0.6850135854413346	225	certain	low	high	fast	rising	crescendo	accelerate	high	low	slow	falling	decrescendo	decelerate
12	0.6850135854413346	226	doubt	low	high	fast	rising	crescendo	accelerate	high	low	slow	falling	decrescendo	decelerate
12	0.6850135854413346	227	doubt	low	high	fast	rising	crescendo	accelerate	high	low	slow	falling	decrescendo	decelerate
12	0.6850135854413346	228	doubt	low	high	fast	rising	crescendo	accelerate	high	low	slow	falling	decrescendo	decelerate
12	0.6850135854413346	229	doubt	low	high	fast	rising	crescendo	accelerate	high	low	slow	falling	decrescendo	decelerate
12	0.6850135854413346	230	doubt	low	high	fast	rising	crescendo	accelerate	high	low	slow	falling	decrescendo	decelerate
12	0.6850135854413346	231	doubt	low	high	fast	rising	crescendo	accelerate	high	low	slow	falling	decrescendo	decelerate
12	0.6850135854413346	232	doubt	low	high	fast	rising	crescendo	accelerate	high	low	slow	falling	decrescendo	decelerate
12	-0.2158261981527489	233	doubt	low	high	fast	rising	crescendo	accelerate	high	low	slow	falling	decrescendo	decelerate
12	-1.1166659817468323	234	lie	low	high	fast	rising	crescendo	accelerate	high	low	slow	falling	decrescendo	decelerate
12	-1.1166659817468323	235	certain	low	high	fast	rising	crescendo	accelerate	high	low	slow	falling	decrescendo	decelerate
12	-0.2158261981527489	236	certain	low	high	fast	rising	crescendo	accelerate	high	low	slow	falling	decrescendo	decelerate
12	-0.2158261981527489	237	honest	low	high	fast	rising	crescendo	accelerate	high	low	slow	falling	decrescendo	decelerate
12	-0.2158261981527489	238	lie	low	high	fast	rising	crescendo	accelerate	high	low	slow	falling	decrescendo	decelerate
12	-0.2158261981527489	239	certain	low	high	fast	rising	crescendo	accelerate	high	low	slow	falling	decrescendo	decelerate
12	-0.2158261981527489	240	lie	low	high	fast	rising	crescendo	accelerate	high	low	slow	falling	decrescendo	decelerate
12	-0.2158261981527489	241	certain	low	high	fast	rising	crescendo	accelerate	high	low	slow	falling	decrescendo	decelerate
12	-0.2158261981527489	242	lie	low	high	fast	rising	crescendo	accelerate	high	low	slow	falling	decrescendo	decelerate
12	-0.2158261981527489	243	honest	low	high	fast	rising	crescendo	accelerate	high	low	slow	falling	decrescendo	decelerate
12	-1.1166659817468323	244	certain	low	high	fast	rising	crescendo	accelerate	high	low	slow	falling	decrescendo	decelerate
12	-1.1166659817468323	245	lie	low	high	fast	rising	crescendo	accelerate	high	low	slow	falling	decrescendo	decelerate
12	-1.1166659817468323	246	lie	low	high	fast	rising	crescendo	accelerate	high	low	slow	falling	decrescendo	decelerate
12	-1.1166659817468323	247	honest	low	high	fast	rising	crescendo	accelerate	high	low	slow	falling	decrescendo	decelerate
12	-1.1166659817468323	248	certain	low	high	fast	rising	crescendo	accelerate	high	low	slow	falling	decrescendo	decelerate
12	-1.1166659817468323	249	doubt	low	high	fast	rising	crescendo	accelerate	high	low	slow	falling	decrescendo	decelerate
12	-1.1166659817468323	250	honest	low	high	fast	rising	crescendo	accelerate	high	low	slow	falling	decrescendo	decelerate
12	-0.2158261981527489	251	honest	low	high	fast	rising	crescendo	accelerate	high	low	slow	falling	decrescendo	decelerate
12	-1.1166659817468323	252	doubt	low	high	fast	rising	crescendo	accelerate	high	low	slow	falling	decrescendo	decelerate
12	-0.2158261981527489	253	certain	low	high	fast	rising	crescendo	accelerate	high	low	slow	falling	decrescendo	decelerate
12	-1.1166659817468323	254	honest	low	high	fast	rising	crescendo	accelerate	high	low	slow	falling	decrescendo	decelerate
12	-1.1166659817468323	255	doubt	low	high	fast	rising	crescendo	accelerate	high	low	slow	falling	decrescendo	decelerate
12	-0.2158261981527489	256	doubt	low	high	fast	rising	crescendo	accelerate	high	low	slow	falling	decrescendo	decelerate
12	-0.2158261981527489	257	lie	low	high	fast	rising	crescendo	accelerate	high	low	slow	falling	decrescendo	decelerate
12	-0.2158261981527489	258	certain	low	high	fast	rising	crescendo	accelerate	high	low	slow	falling	decrescendo	decelerate
12	-1.1166659817468323	259	certain	low	high	fast	rising	crescendo	accelerate	high	low	slow	falling	decrescendo	decelerate
12	0.6850135854413346	260	certain	low	high	fast	rising	crescendo	accelerate	high	low	slow	falling	decrescendo	decelerate
12	-0.2158261981527489	261	lie	low	high	fast	rising	crescendo	accelerate	high	low	slow	falling	decrescendo	decelerate
12	-0.2158261981527489	262	honest	low	high	fast	rising	crescendo	accelerate	high	low	slow	falling	decrescendo	decelerate
12	1.5858533690354184	263	certain	low	high	fast	rising	crescendo	accelerate	high	low	slow	falling	decrescendo	decelerate
12	-0.2158261981527489	264	lie	low	high	fast	rising	crescendo	accelerate	high	low	slow	falling	decrescendo	decelerate
12	-1.1166659817468323	265	honest	low	high	fast	rising	crescendo	accelerate	high	low	slow	falling	decrescendo	decelerate
12	-1.1166659817468323	266	honest	low	high	fast	rising	crescendo	accelerate	high	low	slow	falling	decrescendo	decelerate
12	-2.017505765340916	267	certain	low	high	fast	rising	crescendo	accelerate	high	low	slow	falling	decrescendo	decelerate
12	-1.1166659817468323	268	doubt	low	high	fast	rising	crescendo	accelerate	high	low	slow	falling	decrescendo	decelerate
12	-1.1166659817468323	269	doubt	low	high	fast	rising	crescendo	accelerate	high	low	slow	falling	decrescendo	decelerate
12	-0.2158261981527489	270	honest	low	high	fast	rising	crescendo	accelerate	high	low	slow	falling	decrescendo	decelerate
12	-1.1166659817468323	271	honest	low	high	fast	rising	crescendo	accelerate	high	low	slow	falling	decrescendo	decelerate
12	-1.1166659817468323	272	doubt	low	high	fast	rising	crescendo	accelerate	high	low	slow	falling	decrescendo	decelerate
12	-1.1166659817468323	273	honest	low	high	fast	rising	crescendo	accelerate	high	low	slow	falling	decrescendo	decelerate
12	-1.1166659817468323	274	certain	low	high	fast	rising	crescendo	accelerate	high	low	slow	falling	decrescendo	decelerate
12	0.6850135854413346	275	doubt	low	high	fast	rising	crescendo	accelerate	high	low	slow	falling	decrescendo	decelerate
12	-2.017505765340916	276	doubt	low	high	fast	rising	crescendo	accelerate	high	low	slow	falling	decrescendo	decelerate
12	-0.2158261981527489	277	lie	low	high	fast	rising	crescendo	accelerate	high	low	slow	falling	decrescendo	decelerate
12	-0.2158261981527489	278	lie	low	high	fast	rising	crescendo	accelerate	high	low	slow	falling	decrescendo	decelerate
12	-1.1166659817468323	279	lie	low	high	fast	rising	crescendo	accelerate	high	low	slow	falling	decrescendo	decelerate
12	-1.1166659817468323	280	doubt	low	high	fast	rising	crescendo	accelerate	high	low	slow	falling	decrescendo	decelerate
12	-1.1166659817468323	281	honest	low	high	fast	rising	crescendo	accelerate	high	low	slow	falling	decrescendo	decelerate
12	-1.1166659817468323	282	lie	low	high	fast	rising	crescendo	accelerate	high	low	slow	falling	decrescendo	decelerate
12	-1.1166659817468323	283	doubt	low	high	fast	rising	crescendo	accelerate	high	low	slow	falling	decrescendo	decelerate
12	-0.2158261981527489	284	honest	low	high	fast	rising	crescendo	accelerate	high	low	slow	falling	decrescendo	decelerate
12	-0.2158261981527489	285	certain	low	high	fast	rising	crescendo	accelerate	high	low	slow	falling	decrescendo	decelerate
12	-1.1166659817468323	286	doubt	low	high	fast	rising	crescendo	accelerate	high	low	slow	falling	decrescendo	decelerate
12	-1.1166659817468323	287	honest	low	high	fast	rising	crescendo	accelerate	high	low	slow	falling	decrescendo	decelerate
12	-0.2158261981527489	288	honest	low	high	fast	rising	crescendo	accelerate	high	low	slow	falling	decrescendo	decelerate
12	-0.2158261981527489	289	doubt	low	high	fast	rising	crescendo	accelerate	high	low	slow	falling	decrescendo	decelerate
12	-0.2158261981527489	290	lie	low	high	fast	rising	crescendo	accelerate	high	low	slow	falling	decrescendo	decelerate
12	-0.2158261981527489	291	honest	low	high	fast	rising	crescendo	accelerate	high	low	slow	falling	decrescendo	decelerate
12	-0.2158261981527489	292	certain	low	high	fast	rising	crescendo	accelerate	high	low	slow	falling	decrescendo	decelerate
12	-0.2158261981527489	293	lie	low	high	fast	rising	crescendo	accelerate	high	low	slow	falling	decrescendo	decelerate
12	-1.1166659817468323	294	doubt	low	high	fast	rising	crescendo	accelerate	high	low	slow	falling	decrescendo	decelerate
12	-1.1166659817468323	295	doubt	low	high	fast	rising	crescendo	accelerate	high	low	slow	falling	decrescendo	decelerate
12	-1.1166659817468323	296	honest	low	high	fast	rising	crescendo	accelerate	high	low	slow	falling	decrescendo	decelerate
12	-1.1166659817468323	297	doubt	low	high	fast	rising	crescendo	accelerate	high	low	slow	falling	decrescendo	decelerate
12	0.6850135854413346	298	honest	low	high	fast	rising	crescendo	accelerate	high	low	slow	falling	decrescendo	decelerate
12	0.6850135854413346	299	lie	low	high	fast	rising	crescendo	accelerate	high	low	slow	falling	decrescendo	decelerate
12	-0.2158261981527489	300	doubt	low	high	fast	rising	crescendo	accelerate	high	low	slow	falling	decrescendo	decelerate
12	0.6850135854413346	301	honest	low	high	fast	rising	crescendo	accelerate	high	low	slow	falling	decrescendo	decelerate
12	-0.2158261981527489	302	doubt	low	high	fast	rising	crescendo	accelerate	high	low	slow	falling	decrescendo	decelerate
12	0.6850135854413346	303	certain	low	high	fast	rising	crescendo	accelerate	high	low	slow	falling	decrescendo	decelerate
12	0.6850135854413346	304	honest	low	high	fast	rising	crescendo	accelerate	high	low	slow	falling	decrescendo	decelerate
12	0.6850135854413346	305	honest	low	high	fast	rising	crescendo	accelerate	high	low	slow	falling	decrescendo	decelerate
12	0.6850135854413346	306	honest	low	high	fast	rising	crescendo	accelerate	high	low	slow	falling	decrescendo	decelerate
12	-1.1166659817468323	307	honest	low	high	fast	rising	crescendo	accelerate	high	low	slow	falling	decrescendo	decelerate
12	-0.2158261981527489	308	lie	low	high	fast	rising	crescendo	accelerate	high	low	slow	falling	decrescendo	decelerate
12	0.6850135854413346	309	lie	low	high	fast	rising	crescendo	accelerate	high	low	slow	falling	decrescendo	decelerate
12	-0.2158261981527489	310	doubt	low	high	fast	rising	crescendo	accelerate	high	low	slow	falling	decrescendo	decelerate
12	1.5858533690354184	311	lie	low	high	fast	rising	crescendo	accelerate	high	low	slow	falling	decrescendo	decelerate
12	-1.1166659817468323	312	doubt	low	high	fast	rising	crescendo	accelerate	high	low	slow	falling	decrescendo	decelerate
12	-1.1166659817468323	313	lie	low	high	fast	rising	crescendo	accelerate	high	low	slow	falling	decrescendo	decelerate
12	-1.1166659817468323	314	certain	low	high	fast	rising	crescendo	accelerate	high	low	slow	falling	decrescendo	decelerate
12	-1.1166659817468323	315	certain	low	high	fast	rising	crescendo	accelerate	high	low	slow	falling	decrescendo	decelerate
12	-1.1166659817468323	316	certain	low	high	fast	rising	crescendo	accelerate	high	low	slow	falling	decrescendo	decelerate
12	-1.1166659817468323	317	doubt	low	high	fast	rising	crescendo	accelerate	high	low	slow	falling	decrescendo	decelerate
12	-1.1166659817468323	318	honest	low	high	fast	rising	crescendo	accelerate	high	low	slow	falling	decrescendo	decelerate
12	-1.1166659817468323	319	certain	low	high	fast	rising	crescendo	accelerate	high	low	slow	falling	decrescendo	decelerate
12	-0.2158261981527489	320	certain	low	high	fast	rising	crescendo	accelerate	high	low	slow	falling	decrescendo	decelerate
12	-1.1166659817468323	321	honest	low	high	fast	rising	crescendo	accelerate	high	low	slow	falling	decrescendo	decelerate
12	-1.1166659817468323	322	certain	low	high	fast	rising	crescendo	accelerate	high	low	slow	falling	decrescendo	decelerate
12	-1.1166659817468323	323	doubt	low	high	fast	rising	crescendo	accelerate	high	low	slow	falling	decrescendo	decelerate
12	-1.1166659817468323	324	lie	low	high	fast	rising	crescendo	accelerate	high	low	slow	falling	decrescendo	decelerate
12	-1.1166659817468323	325	lie	low	high	fast	rising	crescendo	accelerate	high	low	slow	falling	decrescendo	decelerate
12	-1.1166659817468323	326	certain	low	high	fast	rising	crescendo	accelerate	high	low	slow	falling	decrescendo	decelerate
12	-1.1166659817468323	327	honest	low	high	fast	rising	crescendo	accelerate	high	low	slow	falling	decrescendo	decelerate
12	-1.1166659817468323	328	certain	low	high	fast	rising	crescendo	accelerate	high	low	slow	falling	decrescendo	decelerate
12	-0.2158261981527489	329	doubt	low	high	fast	rising	crescendo	accelerate	high	low	slow	falling	decrescendo	decelerate
12	1.5858533690354184	330	certain	low	high	fast	rising	crescendo	accelerate	high	low	slow	falling	decrescendo	decelerate
12	-0.2158261981527489	331	lie	low	high	fast	rising	crescendo	accelerate	high	low	slow	falling	decrescendo	decelerate
12	-0.2158261981527489	332	lie	low	high	fast	rising	crescendo	accelerate	high	low	slow	falling	decrescendo	decelerate
12	-1.1166659817468323	333	certain	low	high	fast	rising	crescendo	accelerate	high	low	slow	falling	decrescendo	decelerate
12	-0.2158261981527489	334	certain	low	high	fast	rising	crescendo	accelerate	high	low	slow	falling	decrescendo	decelerate
12	-1.1166659817468323	335	certain	low	high	fast	rising	crescendo	accelerate	high	low	slow	falling	decrescendo	decelerate
12	-0.2158261981527489	336	certain	low	high	fast	rising	crescendo	accelerate	high	low	slow	falling	decrescendo	decelerate
12	-0.2158261981527489	337	lie	low	high	fast	rising	crescendo	accelerate	high	low	slow	falling	decrescendo	decelerate
12	0.6850135854413346	338	honest	low	high	fast	rising	crescendo	accelerate	high	low	slow	falling	decrescendo	decelerate
12	0.6850135854413346	339	lie	low	high	fast	rising	crescendo	accelerate	high	low	slow	falling	decrescendo	decelerate
12	-0.2158261981527489	340	certain	low	high	fast	rising	crescendo	accelerate	high	low	slow	falling	decrescendo	decelerate
12	0.6850135854413346	341	certain	low	high	fast	rising	crescendo	accelerate	high	low	slow	falling	decrescendo	decelerate
12	0.6850135854413346	342	honest	low	high	fast	rising	crescendo	accelerate	high	low	slow	falling	decrescendo	decelerate
12	0.6850135854413346	343	certain	low	high	fast	rising	crescendo	accelerate	high	low	slow	falling	decrescendo	decelerate
12	0.6850135854413346	344	doubt	low	high	fast	rising	crescendo	accelerate	high	low	slow	falling	decrescendo	decelerate
12	-0.2158261981527489	345	lie	low	high	fast	rising	crescendo	accelerate	high	low	slow	falling	decrescendo	decelerate
12	-1.1166659817468323	346	lie	low	high	fast	rising	crescendo	accelerate	high	low	slow	falling	decrescendo	decelerate
12	-1.1166659817468323	347	doubt	low	high	fast	rising	crescendo	accelerate	high	low	slow	falling	decrescendo	decelerate
12	-1.1166659817468323	348	honest	low	high	fast	rising	crescendo	accelerate	high	low	slow	falling	decrescendo	decelerate
12	-0.2158261981527489	349	certain	low	high	fast	rising	crescendo	accelerate	high	low	slow	falling	decrescendo	decelerate
12	-0.2158261981527489	350	doubt	low	high	fast	rising	crescendo	accelerate	high	low	slow	falling	decrescendo	decelerate
12	-0.2158261981527489	351	honest	low	high	fast	rising	crescendo	accelerate	high	low	slow	falling	decrescendo	decelerate
12	-0.2158261981527489	352	doubt	low	high	fast	rising	crescendo	accelerate	high	low	slow	falling	decrescendo	decelerate
12	-0.2158261981527489	353	lie	low	high	fast	rising	crescendo	accelerate	high	low	slow	falling	decrescendo	decelerate
12	1.5858533690354184	354	certain	low	high	fast	rising	crescendo	accelerate	high	low	slow	falling	decrescendo	decelerate
12	2.4866931526295017	355	lie	low	high	fast	rising	crescendo	accelerate	high	low	slow	falling	decrescendo	decelerate
12	2.4866931526295017	356	doubt	low	high	fast	rising	crescendo	accelerate	high	low	slow	falling	decrescendo	decelerate
12	1.5858533690354184	357	doubt	low	high	fast	rising	crescendo	accelerate	high	low	slow	falling	decrescendo	decelerate
12	1.5858533690354184	358	doubt	low	high	fast	rising	crescendo	accelerate	high	low	slow	falling	decrescendo	decelerate
12	1.5858533690354184	359	certain	low	high	fast	rising	crescendo	accelerate	high	low	slow	falling	decrescendo	decelerate
12	1.5858533690354184	360	certain	low	high	fast	rising	crescendo	accelerate	high	low	slow	falling	decrescendo	decelerate
12	1.5858533690354184	361	honest	low	high	fast	rising	crescendo	accelerate	high	low	slow	falling	decrescendo	decelerate
12	1.5858533690354184	362	lie	low	high	fast	rising	crescendo	accelerate	high	low	slow	falling	decrescendo	decelerate
12	1.5858533690354184	363	lie	low	high	fast	rising	crescendo	accelerate	high	low	slow	falling	decrescendo	decelerate
12	1.5858533690354184	364	lie	low	high	fast	rising	crescendo	accelerate	high	low	slow	falling	decrescendo	decelerate
12	1.5858533690354184	365	certain	low	high	fast	rising	crescendo	accelerate	high	low	slow	falling	decrescendo	decelerate
12	1.5858533690354184	366	honest	low	high	fast	rising	crescendo	accelerate	high	low	slow	falling	decrescendo	decelerate
12	1.5858533690354184	367	lie	low	high	fast	rising	crescendo	accelerate	high	low	slow	falling	decrescendo	decelerate
12	1.5858533690354184	368	certain	low	high	fast	rising	crescendo	accelerate	high	low	slow	falling	decrescendo	decelerate
12	1.5858533690354184	369	honest	low	high	fast	rising	crescendo	accelerate	high	low	slow	falling	decrescendo	decelerate
12	1.5858533690354184	370	certain	low	high	fast	rising	crescendo	accelerate	high	low	slow	falling	decrescendo	decelerate
12	1.5858533690354184	371	honest	low	high	fast	rising	crescendo	accelerate	high	low	slow	falling	decrescendo	decelerate
12	1.5858533690354184	372	lie	low	high	fast	rising	crescendo	accelerate	high	low	slow	falling	decrescendo	decelerate
12	1.5858533690354184	373	doubt	low	high	fast	rising	crescendo	accelerate	high	low	slow	falling	decrescendo	decelerate
12	1.5858533690354184	374	lie	low	high	fast	rising	crescendo	accelerate	high	low	slow	falling	decrescendo	decelerate
12	1.5858533690354184	375	lie	low	high	fast	rising	crescendo	accelerate	high	low	slow	falling	decrescendo	decelerate
12	0.6850135854413346	376	lie	low	high	fast	rising	crescendo	accelerate	high	low	slow	falling	decrescendo	decelerate
12	1.5858533690354184	377	doubt	low	high	fast	rising	crescendo	accelerate	high	low	slow	falling	decrescendo	decelerate
12	1.5858533690354184	378	honest	low	high	fast	rising	crescendo	accelerate	high	low	slow	falling	decrescendo	decelerate
12	1.5858533690354184	379	certain	low	high	fast	rising	crescendo	accelerate	high	low	slow	falling	decrescendo	decelerate
12	2.4866931526295017	380	lie	low	high	fast	rising	crescendo	accelerate	high	low	slow	falling	decrescendo	decelerate
12	-0.2158261981527489	381	lie	low	high	fast	rising	crescendo	accelerate	high	low	slow	falling	decrescendo	decelerate
12	-0.2158261981527489	382	lie	low	high	fast	rising	crescendo	accelerate	high	low	slow	falling	decrescendo	decelerate
12	0.6850135854413346	383	honest	low	high	fast	rising	crescendo	accelerate	high	low	slow	falling	decrescendo	decelerate
12	0.6850135854413346	384	doubt	low	high	fast	rising	crescendo	accelerate	high	low	slow	falling	decrescendo	decelerate
13	1.10452691894751	1	certain	low	high	slow	rising	crescendo	decelerate	high	high	fast	falling	decrescendo	accelerate
13	1.10452691894751	2	certain	low	high	slow	rising	crescendo	decelerate	high	high	fast	falling	decrescendo	accelerate
13	1.10452691894751	3	certain	low	high	slow	rising	crescendo	decelerate	high	high	fast	falling	decrescendo	accelerate
13	1.67460532872687	4	certain	low	high	slow	rising	crescendo	decelerate	high	high	fast	falling	decrescendo	accelerate
13	1.67460532872687	5	honest	low	high	slow	rising	crescendo	decelerate	high	high	fast	falling	decrescendo	accelerate
13	1.10452691894751	6	honest	low	high	slow	rising	crescendo	decelerate	high	high	fast	falling	decrescendo	accelerate
13	-1.17578672016993	7	lie	low	high	slow	rising	crescendo	decelerate	high	high	fast	falling	decrescendo	accelerate
13	0.53444850916815	8	certain	low	high	slow	rising	crescendo	decelerate	high	high	fast	falling	decrescendo	accelerate
13	1.67460532872687	9	certain	low	high	slow	rising	crescendo	decelerate	high	high	fast	falling	decrescendo	accelerate
13	0.53444850916815	10	lie	low	high	slow	rising	crescendo	decelerate	high	high	fast	falling	decrescendo	accelerate
13	1.10452691894751	11	lie	low	high	slow	rising	crescendo	decelerate	high	high	fast	falling	decrescendo	accelerate
13	-1.17578672016993	12	honest	low	high	slow	rising	crescendo	decelerate	high	high	fast	falling	decrescendo	accelerate
13	0.53444850916815	13	lie	low	high	slow	rising	crescendo	decelerate	high	high	fast	falling	decrescendo	accelerate
13	-0.03562990061121	14	lie	low	high	slow	rising	crescendo	decelerate	high	high	fast	falling	decrescendo	accelerate
13	0.53444850916815	15	certain	low	high	slow	rising	crescendo	decelerate	high	high	fast	falling	decrescendo	accelerate
13	1.10452691894751	16	honest	low	high	slow	rising	crescendo	decelerate	high	high	fast	falling	decrescendo	accelerate
13	-1.17578672016993	17	lie	low	high	slow	rising	crescendo	decelerate	high	high	fast	falling	decrescendo	accelerate
13	-1.17578672016993	18	lie	low	high	slow	rising	crescendo	decelerate	high	high	fast	falling	decrescendo	accelerate
13	-0.6057083103905699	19	honest	low	high	slow	rising	crescendo	decelerate	high	high	fast	falling	decrescendo	accelerate
13	-0.03562990061121	20	doubt	low	high	slow	rising	crescendo	decelerate	high	high	fast	falling	decrescendo	accelerate
13	-1.7458651299492902	21	doubt	low	high	slow	rising	crescendo	decelerate	high	high	fast	falling	decrescendo	accelerate
13	-1.7458651299492902	22	certain	low	high	slow	rising	crescendo	decelerate	high	high	fast	falling	decrescendo	accelerate
13	-1.17578672016993	23	certain	low	high	slow	rising	crescendo	decelerate	high	high	fast	falling	decrescendo	accelerate
13	1.10452691894751	24	lie	low	high	slow	rising	crescendo	decelerate	high	high	fast	falling	decrescendo	accelerate
13	-0.6057083103905699	25	honest	low	high	slow	rising	crescendo	decelerate	high	high	fast	falling	decrescendo	accelerate
13	0.53444850916815	26	lie	low	high	slow	rising	crescendo	decelerate	high	high	fast	falling	decrescendo	accelerate
13	-1.7458651299492902	27	certain	low	high	slow	rising	crescendo	decelerate	high	high	fast	falling	decrescendo	accelerate
13	-0.6057083103905699	28	doubt	low	high	slow	rising	crescendo	decelerate	high	high	fast	falling	decrescendo	accelerate
13	1.67460532872687	29	certain	low	high	slow	rising	crescendo	decelerate	high	high	fast	falling	decrescendo	accelerate
13	1.10452691894751	30	honest	low	high	slow	rising	crescendo	decelerate	high	high	fast	falling	decrescendo	accelerate
13	-0.03562990061121	31	doubt	low	high	slow	rising	crescendo	decelerate	high	high	fast	falling	decrescendo	accelerate
13	0.53444850916815	32	honest	low	high	slow	rising	crescendo	decelerate	high	high	fast	falling	decrescendo	accelerate
13	1.67460532872687	33	lie	low	high	slow	rising	crescendo	decelerate	high	high	fast	falling	decrescendo	accelerate
13	0.53444850916815	34	lie	low	high	slow	rising	crescendo	decelerate	high	high	fast	falling	decrescendo	accelerate
13	-0.03562990061121	35	lie	low	high	slow	rising	crescendo	decelerate	high	high	fast	falling	decrescendo	accelerate
13	-0.6057083103905699	36	certain	low	high	slow	rising	crescendo	decelerate	high	high	fast	falling	decrescendo	accelerate
13	-1.17578672016993	37	certain	low	high	slow	rising	crescendo	decelerate	high	high	fast	falling	decrescendo	accelerate
13	-1.17578672016993	38	lie	low	high	slow	rising	crescendo	decelerate	high	high	fast	falling	decrescendo	accelerate
13	-0.6057083103905699	39	lie	low	high	slow	rising	crescendo	decelerate	high	high	fast	falling	decrescendo	accelerate
13	-0.6057083103905699	40	honest	low	high	slow	rising	crescendo	decelerate	high	high	fast	falling	decrescendo	accelerate
13	-0.6057083103905699	41	honest	low	high	slow	rising	crescendo	decelerate	high	high	fast	falling	decrescendo	accelerate
13	-0.6057083103905699	42	certain	low	high	slow	rising	crescendo	decelerate	high	high	fast	falling	decrescendo	accelerate
13	-0.6057083103905699	43	lie	low	high	slow	rising	crescendo	decelerate	high	high	fast	falling	decrescendo	accelerate
13	-1.7458651299492902	44	honest	low	high	slow	rising	crescendo	decelerate	high	high	fast	falling	decrescendo	accelerate
13	-1.7458651299492902	45	doubt	low	high	slow	rising	crescendo	decelerate	high	high	fast	falling	decrescendo	accelerate
13	-1.7458651299492902	46	doubt	low	high	slow	rising	crescendo	decelerate	high	high	fast	falling	decrescendo	accelerate
13	1.10452691894751	47	doubt	low	high	slow	rising	crescendo	decelerate	high	high	fast	falling	decrescendo	accelerate
13	-0.6057083103905699	48	certain	low	high	slow	rising	crescendo	decelerate	high	high	fast	falling	decrescendo	accelerate
13	-0.6057083103905699	49	lie	low	high	slow	rising	crescendo	decelerate	high	high	fast	falling	decrescendo	accelerate
13	-0.6057083103905699	50	doubt	low	high	slow	rising	crescendo	decelerate	high	high	fast	falling	decrescendo	accelerate
13	-1.17578672016993	51	lie	low	high	slow	rising	crescendo	decelerate	high	high	fast	falling	decrescendo	accelerate
13	0.53444850916815	52	certain	low	high	slow	rising	crescendo	decelerate	high	high	fast	falling	decrescendo	accelerate
13	1.10452691894751	53	honest	low	high	slow	rising	crescendo	decelerate	high	high	fast	falling	decrescendo	accelerate
13	-1.7458651299492902	54	doubt	low	high	slow	rising	crescendo	decelerate	high	high	fast	falling	decrescendo	accelerate
13	-0.03562990061121	55	certain	low	high	slow	rising	crescendo	decelerate	high	high	fast	falling	decrescendo	accelerate
13	0.53444850916815	56	doubt	low	high	slow	rising	crescendo	decelerate	high	high	fast	falling	decrescendo	accelerate
13	-0.6057083103905699	57	honest	low	high	slow	rising	crescendo	decelerate	high	high	fast	falling	decrescendo	accelerate
13	-0.6057083103905699	58	certain	low	high	slow	rising	crescendo	decelerate	high	high	fast	falling	decrescendo	accelerate
13	-0.6057083103905699	59	certain	low	high	slow	rising	crescendo	decelerate	high	high	fast	falling	decrescendo	accelerate
13	0.53444850916815	60	lie	low	high	slow	rising	crescendo	decelerate	high	high	fast	falling	decrescendo	accelerate
13	0.53444850916815	61	certain	low	high	slow	rising	crescendo	decelerate	high	high	fast	falling	decrescendo	accelerate
13	-0.6057083103905699	62	certain	low	high	slow	rising	crescendo	decelerate	high	high	fast	falling	decrescendo	accelerate
13	-1.7458651299492902	63	doubt	low	high	slow	rising	crescendo	decelerate	high	high	fast	falling	decrescendo	accelerate
13	-0.03562990061121	64	lie	low	high	slow	rising	crescendo	decelerate	high	high	fast	falling	decrescendo	accelerate
13	0.53444850916815	65	lie	low	high	slow	rising	crescendo	decelerate	high	high	fast	falling	decrescendo	accelerate
13	-0.6057083103905699	66	doubt	low	high	slow	rising	crescendo	decelerate	high	high	fast	falling	decrescendo	accelerate
13	-1.17578672016993	67	honest	low	high	slow	rising	crescendo	decelerate	high	high	fast	falling	decrescendo	accelerate
13	0.53444850916815	68	doubt	low	high	slow	rising	crescendo	decelerate	high	high	fast	falling	decrescendo	accelerate
13	-1.7458651299492902	69	honest	low	high	slow	rising	crescendo	decelerate	high	high	fast	falling	decrescendo	accelerate
13	-0.03562990061121	70	lie	low	high	slow	rising	crescendo	decelerate	high	high	fast	falling	decrescendo	accelerate
13	0.53444850916815	71	lie	low	high	slow	rising	crescendo	decelerate	high	high	fast	falling	decrescendo	accelerate
13	-0.6057083103905699	72	honest	low	high	slow	rising	crescendo	decelerate	high	high	fast	falling	decrescendo	accelerate
13	1.67460532872687	73	doubt	low	high	slow	rising	crescendo	decelerate	high	high	fast	falling	decrescendo	accelerate
13	-1.17578672016993	74	honest	low	high	slow	rising	crescendo	decelerate	high	high	fast	falling	decrescendo	accelerate
13	-0.6057083103905699	75	certain	low	high	slow	rising	crescendo	decelerate	high	high	fast	falling	decrescendo	accelerate
13	-0.6057083103905699	76	honest	low	high	slow	rising	crescendo	decelerate	high	high	fast	falling	decrescendo	accelerate
13	-0.6057083103905699	77	lie	low	high	slow	rising	crescendo	decelerate	high	high	fast	falling	decrescendo	accelerate
13	-1.17578672016993	78	certain	low	high	slow	rising	crescendo	decelerate	high	high	fast	falling	decrescendo	accelerate
13	-1.17578672016993	79	doubt	low	high	slow	rising	crescendo	decelerate	high	high	fast	falling	decrescendo	accelerate
13	0.53444850916815	80	honest	low	high	slow	rising	crescendo	decelerate	high	high	fast	falling	decrescendo	accelerate
13	1.10452691894751	81	doubt	low	high	slow	rising	crescendo	decelerate	high	high	fast	falling	decrescendo	accelerate
13	-0.6057083103905699	82	lie	low	high	slow	rising	crescendo	decelerate	high	high	fast	falling	decrescendo	accelerate
13	0.53444850916815	83	honest	low	high	slow	rising	crescendo	decelerate	high	high	fast	falling	decrescendo	accelerate
13	0.53444850916815	84	doubt	low	high	slow	rising	crescendo	decelerate	high	high	fast	falling	decrescendo	accelerate
13	-1.17578672016993	85	certain	low	high	slow	rising	crescendo	decelerate	high	high	fast	falling	decrescendo	accelerate
13	-1.17578672016993	86	certain	low	high	slow	rising	crescendo	decelerate	high	high	fast	falling	decrescendo	accelerate
13	-1.17578672016993	87	lie	low	high	slow	rising	crescendo	decelerate	high	high	fast	falling	decrescendo	accelerate
13	0.53444850916815	88	honest	low	high	slow	rising	crescendo	decelerate	high	high	fast	falling	decrescendo	accelerate
13	-1.17578672016993	89	certain	low	high	slow	rising	crescendo	decelerate	high	high	fast	falling	decrescendo	accelerate
13	0.53444850916815	90	doubt	low	high	slow	rising	crescendo	decelerate	high	high	fast	falling	decrescendo	accelerate
13	-1.7458651299492902	91	certain	low	high	slow	rising	crescendo	decelerate	high	high	fast	falling	decrescendo	accelerate
13	-1.17578672016993	92	lie	low	high	slow	rising	crescendo	decelerate	high	high	fast	falling	decrescendo	accelerate
13	1.10452691894751	93	doubt	low	high	slow	rising	crescendo	decelerate	high	high	fast	falling	decrescendo	accelerate
13	1.10452691894751	94	lie	low	high	slow	rising	crescendo	decelerate	high	high	fast	falling	decrescendo	accelerate
13	1.10452691894751	95	honest	low	high	slow	rising	crescendo	decelerate	high	high	fast	falling	decrescendo	accelerate
13	-0.6057083103905699	96	certain	low	high	slow	rising	crescendo	decelerate	high	high	fast	falling	decrescendo	accelerate
13	-0.6057083103905699	97	honest	low	high	slow	rising	crescendo	decelerate	high	high	fast	falling	decrescendo	accelerate
13	1.10452691894751	98	lie	low	high	slow	rising	crescendo	decelerate	high	high	fast	falling	decrescendo	accelerate
13	-0.03562990061121	99	lie	low	high	slow	rising	crescendo	decelerate	high	high	fast	falling	decrescendo	accelerate
13	0.53444850916815	100	honest	low	high	slow	rising	crescendo	decelerate	high	high	fast	falling	decrescendo	accelerate
13	-0.6057083103905699	101	lie	low	high	slow	rising	crescendo	decelerate	high	high	fast	falling	decrescendo	accelerate
13	-0.03562990061121	102	honest	low	high	slow	rising	crescendo	decelerate	high	high	fast	falling	decrescendo	accelerate
13	-0.03562990061121	103	lie	low	high	slow	rising	crescendo	decelerate	high	high	fast	falling	decrescendo	accelerate
13	-0.03562990061121	104	honest	low	high	slow	rising	crescendo	decelerate	high	high	fast	falling	decrescendo	accelerate
13	0.53444850916815	105	doubt	low	high	slow	rising	crescendo	decelerate	high	high	fast	falling	decrescendo	accelerate
13	-0.6057083103905699	106	lie	low	high	slow	rising	crescendo	decelerate	high	high	fast	falling	decrescendo	accelerate
13	0.53444850916815	107	doubt	low	high	slow	rising	crescendo	decelerate	high	high	fast	falling	decrescendo	accelerate
13	1.67460532872687	108	honest	low	high	slow	rising	crescendo	decelerate	high	high	fast	falling	decrescendo	accelerate
13	1.67460532872687	109	doubt	low	high	slow	rising	crescendo	decelerate	high	high	fast	falling	decrescendo	accelerate
13	1.67460532872687	110	doubt	low	high	slow	rising	crescendo	decelerate	high	high	fast	falling	decrescendo	accelerate
13	1.67460532872687	111	doubt	low	high	slow	rising	crescendo	decelerate	high	high	fast	falling	decrescendo	accelerate
13	-1.17578672016993	112	lie	low	high	slow	rising	crescendo	decelerate	high	high	fast	falling	decrescendo	accelerate
13	0.53444850916815	113	honest	low	high	slow	rising	crescendo	decelerate	high	high	fast	falling	decrescendo	accelerate
13	1.10452691894751	114	lie	low	high	slow	rising	crescendo	decelerate	high	high	fast	falling	decrescendo	accelerate
13	-0.6057083103905699	115	certain	low	high	slow	rising	crescendo	decelerate	high	high	fast	falling	decrescendo	accelerate
13	-1.7458651299492902	116	certain	low	high	slow	rising	crescendo	decelerate	high	high	fast	falling	decrescendo	accelerate
13	0.53444850916815	117	certain	low	high	slow	rising	crescendo	decelerate	high	high	fast	falling	decrescendo	accelerate
13	-0.03562990061121	118	honest	low	high	slow	rising	crescendo	decelerate	high	high	fast	falling	decrescendo	accelerate
13	-0.03562990061121	119	lie	low	high	slow	rising	crescendo	decelerate	high	high	fast	falling	decrescendo	accelerate
13	-0.6057083103905699	120	doubt	low	high	slow	rising	crescendo	decelerate	high	high	fast	falling	decrescendo	accelerate
13	-0.6057083103905699	121	lie	low	high	slow	rising	crescendo	decelerate	high	high	fast	falling	decrescendo	accelerate
13	1.10452691894751	122	certain	low	high	slow	rising	crescendo	decelerate	high	high	fast	falling	decrescendo	accelerate
13	-0.6057083103905699	123	honest	low	high	slow	rising	crescendo	decelerate	high	high	fast	falling	decrescendo	accelerate
13	0.53444850916815	124	certain	low	high	slow	rising	crescendo	decelerate	high	high	fast	falling	decrescendo	accelerate
13	0.53444850916815	125	doubt	low	high	slow	rising	crescendo	decelerate	high	high	fast	falling	decrescendo	accelerate
13	-1.17578672016993	126	honest	low	high	slow	rising	crescendo	decelerate	high	high	fast	falling	decrescendo	accelerate
13	-1.17578672016993	127	honest	low	high	slow	rising	crescendo	decelerate	high	high	fast	falling	decrescendo	accelerate
13	0.53444850916815	128	certain	low	high	slow	rising	crescendo	decelerate	high	high	fast	falling	decrescendo	accelerate
13	0.53444850916815	129	doubt	low	high	slow	rising	crescendo	decelerate	high	high	fast	falling	decrescendo	accelerate
13	0.53444850916815	130	certain	low	high	slow	rising	crescendo	decelerate	high	high	fast	falling	decrescendo	accelerate
13	0.53444850916815	131	doubt	low	high	slow	rising	crescendo	decelerate	high	high	fast	falling	decrescendo	accelerate
13	0.53444850916815	132	honest	low	high	slow	rising	crescendo	decelerate	high	high	fast	falling	decrescendo	accelerate
13	-0.6057083103905699	133	lie	low	high	slow	rising	crescendo	decelerate	high	high	fast	falling	decrescendo	accelerate
13	-1.17578672016993	134	doubt	low	high	slow	rising	crescendo	decelerate	high	high	fast	falling	decrescendo	accelerate
13	-1.17578672016993	135	honest	low	high	slow	rising	crescendo	decelerate	high	high	fast	falling	decrescendo	accelerate
13	-0.6057083103905699	136	honest	low	high	slow	rising	crescendo	decelerate	high	high	fast	falling	decrescendo	accelerate
13	-1.17578672016993	137	lie	low	high	slow	rising	crescendo	decelerate	high	high	fast	falling	decrescendo	accelerate
13	1.10452691894751	138	certain	low	high	slow	rising	crescendo	decelerate	high	high	fast	falling	decrescendo	accelerate
13	1.10452691894751	139	honest	low	high	slow	rising	crescendo	decelerate	high	high	fast	falling	decrescendo	accelerate
13	-0.6057083103905699	140	doubt	low	high	slow	rising	crescendo	decelerate	high	high	fast	falling	decrescendo	accelerate
13	0.53444850916815	141	certain	low	high	slow	rising	crescendo	decelerate	high	high	fast	falling	decrescendo	accelerate
13	-0.6057083103905699	142	lie	low	high	slow	rising	crescendo	decelerate	high	high	fast	falling	decrescendo	accelerate
13	-0.03562990061121	143	lie	low	high	slow	rising	crescendo	decelerate	high	high	fast	falling	decrescendo	accelerate
13	-1.17578672016993	144	honest	low	high	slow	rising	crescendo	decelerate	high	high	fast	falling	decrescendo	accelerate
13	-0.03562990061121	145	doubt	low	high	slow	rising	crescendo	decelerate	high	high	fast	falling	decrescendo	accelerate
13	-0.03562990061121	146	certain	low	high	slow	rising	crescendo	decelerate	high	high	fast	falling	decrescendo	accelerate
13	-1.7458651299492902	147	doubt	low	high	slow	rising	crescendo	decelerate	high	high	fast	falling	decrescendo	accelerate
13	-1.17578672016993	148	doubt	low	high	slow	rising	crescendo	decelerate	high	high	fast	falling	decrescendo	accelerate
13	-1.7458651299492902	149	certain	low	high	slow	rising	crescendo	decelerate	high	high	fast	falling	decrescendo	accelerate
13	-0.03562990061121	150	doubt	low	high	slow	rising	crescendo	decelerate	high	high	fast	falling	decrescendo	accelerate
13	1.10452691894751	151	certain	low	high	slow	rising	crescendo	decelerate	high	high	fast	falling	decrescendo	accelerate
13	1.67460532872687	152	honest	low	high	slow	rising	crescendo	decelerate	high	high	fast	falling	decrescendo	accelerate
13	1.67460532872687	153	lie	low	high	slow	rising	crescendo	decelerate	high	high	fast	falling	decrescendo	accelerate
13	0.53444850916815	154	doubt	low	high	slow	rising	crescendo	decelerate	high	high	fast	falling	decrescendo	accelerate
13	-0.6057083103905699	155	doubt	low	high	slow	rising	crescendo	decelerate	high	high	fast	falling	decrescendo	accelerate
13	-0.6057083103905699	156	honest	low	high	slow	rising	crescendo	decelerate	high	high	fast	falling	decrescendo	accelerate
13	-0.6057083103905699	157	honest	low	high	slow	rising	crescendo	decelerate	high	high	fast	falling	decrescendo	accelerate
13	0.53444850916815	158	certain	low	high	slow	rising	crescendo	decelerate	high	high	fast	falling	decrescendo	accelerate
13	0.53444850916815	159	honest	low	high	slow	rising	crescendo	decelerate	high	high	fast	falling	decrescendo	accelerate
13	0.53444850916815	160	lie	low	high	slow	rising	crescendo	decelerate	high	high	fast	falling	decrescendo	accelerate
13	1.67460532872687	161	certain	low	high	slow	rising	crescendo	decelerate	high	high	fast	falling	decrescendo	accelerate
13	1.10452691894751	162	honest	low	high	slow	rising	crescendo	decelerate	high	high	fast	falling	decrescendo	accelerate
13	-1.17578672016993	163	doubt	low	high	slow	rising	crescendo	decelerate	high	high	fast	falling	decrescendo	accelerate
13	-1.17578672016993	164	honest	low	high	slow	rising	crescendo	decelerate	high	high	fast	falling	decrescendo	accelerate
13	-0.6057083103905699	165	doubt	low	high	slow	rising	crescendo	decelerate	high	high	fast	falling	decrescendo	accelerate
13	0.53444850916815	166	certain	low	high	slow	rising	crescendo	decelerate	high	high	fast	falling	decrescendo	accelerate
13	-1.17578672016993	167	certain	low	high	slow	rising	crescendo	decelerate	high	high	fast	falling	decrescendo	accelerate
13	-0.6057083103905699	168	honest	low	high	slow	rising	crescendo	decelerate	high	high	fast	falling	decrescendo	accelerate
13	0.53444850916815	169	certain	low	high	slow	rising	crescendo	decelerate	high	high	fast	falling	decrescendo	accelerate
13	1.10452691894751	170	doubt	low	high	slow	rising	crescendo	decelerate	high	high	fast	falling	decrescendo	accelerate
13	-1.17578672016993	171	doubt	low	high	slow	rising	crescendo	decelerate	high	high	fast	falling	decrescendo	accelerate
13	-0.6057083103905699	172	honest	low	high	slow	rising	crescendo	decelerate	high	high	fast	falling	decrescendo	accelerate
13	-0.03562990061121	173	honest	low	high	slow	rising	crescendo	decelerate	high	high	fast	falling	decrescendo	accelerate
13	0.53444850916815	174	honest	low	high	slow	rising	crescendo	decelerate	high	high	fast	falling	decrescendo	accelerate
13	1.10452691894751	175	lie	low	high	slow	rising	crescendo	decelerate	high	high	fast	falling	decrescendo	accelerate
13	1.10452691894751	176	lie	low	high	slow	rising	crescendo	decelerate	high	high	fast	falling	decrescendo	accelerate
13	1.10452691894751	177	lie	low	high	slow	rising	crescendo	decelerate	high	high	fast	falling	decrescendo	accelerate
13	-0.03562990061121	178	doubt	low	high	slow	rising	crescendo	decelerate	high	high	fast	falling	decrescendo	accelerate
13	-0.6057083103905699	179	doubt	low	high	slow	rising	crescendo	decelerate	high	high	fast	falling	decrescendo	accelerate
13	1.67460532872687	180	certain	low	high	slow	rising	crescendo	decelerate	high	high	fast	falling	decrescendo	accelerate
13	1.10452691894751	181	lie	low	high	slow	rising	crescendo	decelerate	high	high	fast	falling	decrescendo	accelerate
13	-1.17578672016993	182	lie	low	high	slow	rising	crescendo	decelerate	high	high	fast	falling	decrescendo	accelerate
13	0.53444850916815	183	doubt	low	high	slow	rising	crescendo	decelerate	high	high	fast	falling	decrescendo	accelerate
13	-0.03562990061121	184	doubt	low	high	slow	rising	crescendo	decelerate	high	high	fast	falling	decrescendo	accelerate
13	1.67460532872687	185	certain	low	high	slow	rising	crescendo	decelerate	high	high	fast	falling	decrescendo	accelerate
13	-0.03562990061121	186	doubt	low	high	slow	rising	crescendo	decelerate	high	high	fast	falling	decrescendo	accelerate
13	-0.6057083103905699	187	lie	low	high	slow	rising	crescendo	decelerate	high	high	fast	falling	decrescendo	accelerate
13	1.10452691894751	188	certain	low	high	slow	rising	crescendo	decelerate	high	high	fast	falling	decrescendo	accelerate
13	-0.03562990061121	189	doubt	low	high	slow	rising	crescendo	decelerate	high	high	fast	falling	decrescendo	accelerate
13	-0.6057083103905699	190	doubt	low	high	slow	rising	crescendo	decelerate	high	high	fast	falling	decrescendo	accelerate
13	-0.6057083103905699	191	doubt	low	high	slow	rising	crescendo	decelerate	high	high	fast	falling	decrescendo	accelerate
13	1.67460532872687	192	honest	low	high	slow	rising	crescendo	decelerate	high	high	fast	falling	decrescendo	accelerate
13	-1.17578672016993	193	lie	low	high	slow	rising	crescendo	decelerate	high	high	fast	falling	decrescendo	accelerate
13	0.53444850916815	194	certain	low	high	slow	rising	crescendo	decelerate	high	high	fast	falling	decrescendo	accelerate
13	0.53444850916815	195	honest	low	high	slow	rising	crescendo	decelerate	high	high	fast	falling	decrescendo	accelerate
13	-1.17578672016993	196	lie	low	high	slow	rising	crescendo	decelerate	high	high	fast	falling	decrescendo	accelerate
13	-1.7458651299492902	197	lie	low	high	slow	rising	crescendo	decelerate	high	high	fast	falling	decrescendo	accelerate
13	1.67460532872687	198	honest	low	high	slow	rising	crescendo	decelerate	high	high	fast	falling	decrescendo	accelerate
13	-1.17578672016993	199	honest	low	high	slow	rising	crescendo	decelerate	high	high	fast	falling	decrescendo	accelerate
13	0.53444850916815	200	lie	low	high	slow	rising	crescendo	decelerate	high	high	fast	falling	decrescendo	accelerate
13	-0.03562990061121	201	lie	low	high	slow	rising	crescendo	decelerate	high	high	fast	falling	decrescendo	accelerate
13	-0.6057083103905699	202	lie	low	high	slow	rising	crescendo	decelerate	high	high	fast	falling	decrescendo	accelerate
13	-0.6057083103905699	203	doubt	low	high	slow	rising	crescendo	decelerate	high	high	fast	falling	decrescendo	accelerate
13	-0.03562990061121	204	doubt	low	high	slow	rising	crescendo	decelerate	high	high	fast	falling	decrescendo	accelerate
13	0.53444850916815	205	certain	low	high	slow	rising	crescendo	decelerate	high	high	fast	falling	decrescendo	accelerate
13	-0.03562990061121	206	doubt	low	high	slow	rising	crescendo	decelerate	high	high	fast	falling	decrescendo	accelerate
13	-0.03562990061121	207	lie	low	high	slow	rising	crescendo	decelerate	high	high	fast	falling	decrescendo	accelerate
13	0.53444850916815	208	lie	low	high	slow	rising	crescendo	decelerate	high	high	fast	falling	decrescendo	accelerate
13	-1.7458651299492902	209	certain	low	high	slow	rising	crescendo	decelerate	high	high	fast	falling	decrescendo	accelerate
13	-0.6057083103905699	210	lie	low	high	slow	rising	crescendo	decelerate	high	high	fast	falling	decrescendo	accelerate
13	1.67460532872687	211	certain	low	high	slow	rising	crescendo	decelerate	high	high	fast	falling	decrescendo	accelerate
13	-1.7458651299492902	212	lie	low	high	slow	rising	crescendo	decelerate	high	high	fast	falling	decrescendo	accelerate
13	-0.6057083103905699	213	doubt	low	high	slow	rising	crescendo	decelerate	high	high	fast	falling	decrescendo	accelerate
13	0.53444850916815	214	doubt	low	high	slow	rising	crescendo	decelerate	high	high	fast	falling	decrescendo	accelerate
13	-0.03562990061121	215	certain	low	high	slow	rising	crescendo	decelerate	high	high	fast	falling	decrescendo	accelerate
13	-0.6057083103905699	216	honest	low	high	slow	rising	crescendo	decelerate	high	high	fast	falling	decrescendo	accelerate
13	0.53444850916815	217	honest	low	high	slow	rising	crescendo	decelerate	high	high	fast	falling	decrescendo	accelerate
13	1.10452691894751	218	lie	low	high	slow	rising	crescendo	decelerate	high	high	fast	falling	decrescendo	accelerate
13	-0.6057083103905699	219	honest	low	high	slow	rising	crescendo	decelerate	high	high	fast	falling	decrescendo	accelerate
13	-1.7458651299492902	220	certain	low	high	slow	rising	crescendo	decelerate	high	high	fast	falling	decrescendo	accelerate
13	0.53444850916815	221	doubt	low	high	slow	rising	crescendo	decelerate	high	high	fast	falling	decrescendo	accelerate
13	-0.6057083103905699	222	lie	low	high	slow	rising	crescendo	decelerate	high	high	fast	falling	decrescendo	accelerate
13	-1.17578672016993	223	doubt	low	high	slow	rising	crescendo	decelerate	high	high	fast	falling	decrescendo	accelerate
13	1.10452691894751	224	certain	low	high	slow	rising	crescendo	decelerate	high	high	fast	falling	decrescendo	accelerate
13	-1.7458651299492902	225	doubt	low	high	slow	rising	crescendo	decelerate	high	high	fast	falling	decrescendo	accelerate
13	-1.17578672016993	226	lie	low	high	slow	rising	crescendo	decelerate	high	high	fast	falling	decrescendo	accelerate
13	1.10452691894751	227	honest	low	high	slow	rising	crescendo	decelerate	high	high	fast	falling	decrescendo	accelerate
13	-0.03562990061121	228	honest	low	high	slow	rising	crescendo	decelerate	high	high	fast	falling	decrescendo	accelerate
13	-0.6057083103905699	229	certain	low	high	slow	rising	crescendo	decelerate	high	high	fast	falling	decrescendo	accelerate
13	1.10452691894751	230	doubt	low	high	slow	rising	crescendo	decelerate	high	high	fast	falling	decrescendo	accelerate
13	0.53444850916815	231	certain	low	high	slow	rising	crescendo	decelerate	high	high	fast	falling	decrescendo	accelerate
13	-1.17578672016993	232	doubt	low	high	slow	rising	crescendo	decelerate	high	high	fast	falling	decrescendo	accelerate
13	-1.17578672016993	233	lie	low	high	slow	rising	crescendo	decelerate	high	high	fast	falling	decrescendo	accelerate
13	-0.03562990061121	234	doubt	low	high	slow	rising	crescendo	decelerate	high	high	fast	falling	decrescendo	accelerate
13	-0.03562990061121	235	honest	low	high	slow	rising	crescendo	decelerate	high	high	fast	falling	decrescendo	accelerate
13	-1.7458651299492902	236	honest	low	high	slow	rising	crescendo	decelerate	high	high	fast	falling	decrescendo	accelerate
13	0.53444850916815	237	certain	low	high	slow	rising	crescendo	decelerate	high	high	fast	falling	decrescendo	accelerate
13	0.53444850916815	238	doubt	low	high	slow	rising	crescendo	decelerate	high	high	fast	falling	decrescendo	accelerate
13	1.10452691894751	239	lie	low	high	slow	rising	crescendo	decelerate	high	high	fast	falling	decrescendo	accelerate
13	-0.6057083103905699	240	doubt	low	high	slow	rising	crescendo	decelerate	high	high	fast	falling	decrescendo	accelerate
13	-1.17578672016993	241	doubt	low	high	slow	rising	crescendo	decelerate	high	high	fast	falling	decrescendo	accelerate
13	-0.03562990061121	242	doubt	low	high	slow	rising	crescendo	decelerate	high	high	fast	falling	decrescendo	accelerate
13	-0.03562990061121	243	doubt	low	high	slow	rising	crescendo	decelerate	high	high	fast	falling	decrescendo	accelerate
13	0.53444850916815	244	honest	low	high	slow	rising	crescendo	decelerate	high	high	fast	falling	decrescendo	accelerate
13	-0.03562990061121	245	honest	low	high	slow	rising	crescendo	decelerate	high	high	fast	falling	decrescendo	accelerate
13	0.53444850916815	246	lie	low	high	slow	rising	crescendo	decelerate	high	high	fast	falling	decrescendo	accelerate
13	0.53444850916815	247	lie	low	high	slow	rising	crescendo	decelerate	high	high	fast	falling	decrescendo	accelerate
13	-1.17578672016993	248	certain	low	high	slow	rising	crescendo	decelerate	high	high	fast	falling	decrescendo	accelerate
13	0.53444850916815	249	lie	low	high	slow	rising	crescendo	decelerate	high	high	fast	falling	decrescendo	accelerate
13	-0.6057083103905699	250	honest	low	high	slow	rising	crescendo	decelerate	high	high	fast	falling	decrescendo	accelerate
13	1.67460532872687	251	certain	low	high	slow	rising	crescendo	decelerate	high	high	fast	falling	decrescendo	accelerate
13	-0.6057083103905699	252	honest	low	high	slow	rising	crescendo	decelerate	high	high	fast	falling	decrescendo	accelerate
13	0.53444850916815	253	lie	low	high	slow	rising	crescendo	decelerate	high	high	fast	falling	decrescendo	accelerate
13	-0.6057083103905699	254	honest	low	high	slow	rising	crescendo	decelerate	high	high	fast	falling	decrescendo	accelerate
13	-0.6057083103905699	255	doubt	low	high	slow	rising	crescendo	decelerate	high	high	fast	falling	decrescendo	accelerate
13	0.53444850916815	256	doubt	low	high	slow	rising	crescendo	decelerate	high	high	fast	falling	decrescendo	accelerate
13	0.53444850916815	257	certain	low	high	slow	rising	crescendo	decelerate	high	high	fast	falling	decrescendo	accelerate
13	1.10452691894751	258	certain	low	high	slow	rising	crescendo	decelerate	high	high	fast	falling	decrescendo	accelerate
13	-1.7458651299492902	259	lie	low	high	slow	rising	crescendo	decelerate	high	high	fast	falling	decrescendo	accelerate
13	-0.6057083103905699	260	lie	low	high	slow	rising	crescendo	decelerate	high	high	fast	falling	decrescendo	accelerate
13	-1.17578672016993	261	doubt	low	high	slow	rising	crescendo	decelerate	high	high	fast	falling	decrescendo	accelerate
13	-0.6057083103905699	262	doubt	low	high	slow	rising	crescendo	decelerate	high	high	fast	falling	decrescendo	accelerate
13	-0.03562990061121	263	doubt	low	high	slow	rising	crescendo	decelerate	high	high	fast	falling	decrescendo	accelerate
13	-0.03562990061121	264	doubt	low	high	slow	rising	crescendo	decelerate	high	high	fast	falling	decrescendo	accelerate
13	-0.03562990061121	265	lie	low	high	slow	rising	crescendo	decelerate	high	high	fast	falling	decrescendo	accelerate
13	0.53444850916815	266	honest	low	high	slow	rising	crescendo	decelerate	high	high	fast	falling	decrescendo	accelerate
13	0.53444850916815	267	honest	low	high	slow	rising	crescendo	decelerate	high	high	fast	falling	decrescendo	accelerate
13	-0.03562990061121	268	doubt	low	high	slow	rising	crescendo	decelerate	high	high	fast	falling	decrescendo	accelerate
13	0.53444850916815	269	certain	low	high	slow	rising	crescendo	decelerate	high	high	fast	falling	decrescendo	accelerate
13	0.53444850916815	270	certain	low	high	slow	rising	crescendo	decelerate	high	high	fast	falling	decrescendo	accelerate
13	1.10452691894751	271	certain	low	high	slow	rising	crescendo	decelerate	high	high	fast	falling	decrescendo	accelerate
13	1.67460532872687	272	honest	low	high	slow	rising	crescendo	decelerate	high	high	fast	falling	decrescendo	accelerate
13	1.67460532872687	273	honest	low	high	slow	rising	crescendo	decelerate	high	high	fast	falling	decrescendo	accelerate
13	0.53444850916815	274	lie	low	high	slow	rising	crescendo	decelerate	high	high	fast	falling	decrescendo	accelerate
13	1.67460532872687	275	honest	low	high	slow	rising	crescendo	decelerate	high	high	fast	falling	decrescendo	accelerate
13	1.67460532872687	276	honest	low	high	slow	rising	crescendo	decelerate	high	high	fast	falling	decrescendo	accelerate
13	1.10452691894751	277	certain	low	high	slow	rising	crescendo	decelerate	high	high	fast	falling	decrescendo	accelerate
13	-1.17578672016993	278	lie	low	high	slow	rising	crescendo	decelerate	high	high	fast	falling	decrescendo	accelerate
13	-0.6057083103905699	279	lie	low	high	slow	rising	crescendo	decelerate	high	high	fast	falling	decrescendo	accelerate
13	1.67460532872687	280	certain	low	high	slow	rising	crescendo	decelerate	high	high	fast	falling	decrescendo	accelerate
13	-0.6057083103905699	281	honest	low	high	slow	rising	crescendo	decelerate	high	high	fast	falling	decrescendo	accelerate
13	0.53444850916815	282	lie	low	high	slow	rising	crescendo	decelerate	high	high	fast	falling	decrescendo	accelerate
13	0.53444850916815	283	lie	low	high	slow	rising	crescendo	decelerate	high	high	fast	falling	decrescendo	accelerate
13	-0.6057083103905699	284	certain	low	high	slow	rising	crescendo	decelerate	high	high	fast	falling	decrescendo	accelerate
13	-0.6057083103905699	285	doubt	low	high	slow	rising	crescendo	decelerate	high	high	fast	falling	decrescendo	accelerate
13	0.53444850916815	286	honest	low	high	slow	rising	crescendo	decelerate	high	high	fast	falling	decrescendo	accelerate
13	0.53444850916815	287	certain	low	high	slow	rising	crescendo	decelerate	high	high	fast	falling	decrescendo	accelerate
13	0.53444850916815	288	honest	low	high	slow	rising	crescendo	decelerate	high	high	fast	falling	decrescendo	accelerate
13	-1.17578672016993	289	certain	low	high	slow	rising	crescendo	decelerate	high	high	fast	falling	decrescendo	accelerate
13	0.53444850916815	290	honest	low	high	slow	rising	crescendo	decelerate	high	high	fast	falling	decrescendo	accelerate
13	0.53444850916815	291	certain	low	high	slow	rising	crescendo	decelerate	high	high	fast	falling	decrescendo	accelerate
13	0.53444850916815	292	doubt	low	high	slow	rising	crescendo	decelerate	high	high	fast	falling	decrescendo	accelerate
13	-0.6057083103905699	293	doubt	low	high	slow	rising	crescendo	decelerate	high	high	fast	falling	decrescendo	accelerate
13	-0.6057083103905699	294	doubt	low	high	slow	rising	crescendo	decelerate	high	high	fast	falling	decrescendo	accelerate
13	-0.6057083103905699	295	doubt	low	high	slow	rising	crescendo	decelerate	high	high	fast	falling	decrescendo	accelerate
13	-1.17578672016993	296	doubt	low	high	slow	rising	crescendo	decelerate	high	high	fast	falling	decrescendo	accelerate
13	-0.6057083103905699	297	doubt	low	high	slow	rising	crescendo	decelerate	high	high	fast	falling	decrescendo	accelerate
13	0.53444850916815	298	honest	low	high	slow	rising	crescendo	decelerate	high	high	fast	falling	decrescendo	accelerate
13	1.10452691894751	299	lie	low	high	slow	rising	crescendo	decelerate	high	high	fast	falling	decrescendo	accelerate
13	-0.6057083103905699	300	certain	low	high	slow	rising	crescendo	decelerate	high	high	fast	falling	decrescendo	accelerate
13	1.10452691894751	301	lie	low	high	slow	rising	crescendo	decelerate	high	high	fast	falling	decrescendo	accelerate
13	1.10452691894751	302	lie	low	high	slow	rising	crescendo	decelerate	high	high	fast	falling	decrescendo	accelerate
13	1.10452691894751	303	lie	low	high	slow	rising	crescendo	decelerate	high	high	fast	falling	decrescendo	accelerate
13	-0.6057083103905699	304	lie	low	high	slow	rising	crescendo	decelerate	high	high	fast	falling	decrescendo	accelerate
13	0.53444850916815	305	certain	low	high	slow	rising	crescendo	decelerate	high	high	fast	falling	decrescendo	accelerate
13	-0.6057083103905699	306	lie	low	high	slow	rising	crescendo	decelerate	high	high	fast	falling	decrescendo	accelerate
13	-1.17578672016993	307	lie	low	high	slow	rising	crescendo	decelerate	high	high	fast	falling	decrescendo	accelerate
13	-0.6057083103905699	308	certain	low	high	slow	rising	crescendo	decelerate	high	high	fast	falling	decrescendo	accelerate
13	0.53444850916815	309	lie	low	high	slow	rising	crescendo	decelerate	high	high	fast	falling	decrescendo	accelerate
13	1.10452691894751	310	honest	low	high	slow	rising	crescendo	decelerate	high	high	fast	falling	decrescendo	accelerate
13	1.67460532872687	311	certain	low	high	slow	rising	crescendo	decelerate	high	high	fast	falling	decrescendo	accelerate
13	1.67460532872687	312	honest	low	high	slow	rising	crescendo	decelerate	high	high	fast	falling	decrescendo	accelerate
13	-0.03562990061121	313	honest	low	high	slow	rising	crescendo	decelerate	high	high	fast	falling	decrescendo	accelerate
13	-0.03562990061121	314	honest	low	high	slow	rising	crescendo	decelerate	high	high	fast	falling	decrescendo	accelerate
13	0.53444850916815	315	certain	low	high	slow	rising	crescendo	decelerate	high	high	fast	falling	decrescendo	accelerate
13	0.53444850916815	316	honest	low	high	slow	rising	crescendo	decelerate	high	high	fast	falling	decrescendo	accelerate
13	1.67460532872687	317	lie	low	high	slow	rising	crescendo	decelerate	high	high	fast	falling	decrescendo	accelerate
13	1.67460532872687	318	doubt	low	high	slow	rising	crescendo	decelerate	high	high	fast	falling	decrescendo	accelerate
13	1.67460532872687	319	doubt	low	high	slow	rising	crescendo	decelerate	high	high	fast	falling	decrescendo	accelerate
13	-0.6057083103905699	320	honest	low	high	slow	rising	crescendo	decelerate	high	high	fast	falling	decrescendo	accelerate
13	0.53444850916815	321	certain	low	high	slow	rising	crescendo	decelerate	high	high	fast	falling	decrescendo	accelerate
13	1.67460532872687	322	certain	low	high	slow	rising	crescendo	decelerate	high	high	fast	falling	decrescendo	accelerate
13	-1.17578672016993	323	honest	low	high	slow	rising	crescendo	decelerate	high	high	fast	falling	decrescendo	accelerate
13	1.67460532872687	324	lie	low	high	slow	rising	crescendo	decelerate	high	high	fast	falling	decrescendo	accelerate
13	-0.6057083103905699	325	honest	low	high	slow	rising	crescendo	decelerate	high	high	fast	falling	decrescendo	accelerate
13	-0.6057083103905699	326	doubt	low	high	slow	rising	crescendo	decelerate	high	high	fast	falling	decrescendo	accelerate
13	-1.7458651299492902	327	honest	low	high	slow	rising	crescendo	decelerate	high	high	fast	falling	decrescendo	accelerate
13	0.53444850916815	328	certain	low	high	slow	rising	crescendo	decelerate	high	high	fast	falling	decrescendo	accelerate
13	-1.7458651299492902	329	honest	low	high	slow	rising	crescendo	decelerate	high	high	fast	falling	decrescendo	accelerate
13	-1.7458651299492902	330	certain	low	high	slow	rising	crescendo	decelerate	high	high	fast	falling	decrescendo	accelerate
13	-1.17578672016993	331	certain	low	high	slow	rising	crescendo	decelerate	high	high	fast	falling	decrescendo	accelerate
13	-0.6057083103905699	332	doubt	low	high	slow	rising	crescendo	decelerate	high	high	fast	falling	decrescendo	accelerate
13	-0.03562990061121	333	certain	low	high	slow	rising	crescendo	decelerate	high	high	fast	falling	decrescendo	accelerate
13	0.53444850916815	334	doubt	low	high	slow	rising	crescendo	decelerate	high	high	fast	falling	decrescendo	accelerate
13	-0.03562990061121	335	certain	low	high	slow	rising	crescendo	decelerate	high	high	fast	falling	decrescendo	accelerate
13	0.53444850916815	336	honest	low	high	slow	rising	crescendo	decelerate	high	high	fast	falling	decrescendo	accelerate
13	-0.03562990061121	337	honest	low	high	slow	rising	crescendo	decelerate	high	high	fast	falling	decrescendo	accelerate
13	-0.03562990061121	338	honest	low	high	slow	rising	crescendo	decelerate	high	high	fast	falling	decrescendo	accelerate
13	-0.03562990061121	339	certain	low	high	slow	rising	crescendo	decelerate	high	high	fast	falling	decrescendo	accelerate
13	0.53444850916815	340	lie	low	high	slow	rising	crescendo	decelerate	high	high	fast	falling	decrescendo	accelerate
13	0.53444850916815	341	doubt	low	high	slow	rising	crescendo	decelerate	high	high	fast	falling	decrescendo	accelerate
13	-0.6057083103905699	342	certain	low	high	slow	rising	crescendo	decelerate	high	high	fast	falling	decrescendo	accelerate
13	1.67460532872687	343	honest	low	high	slow	rising	crescendo	decelerate	high	high	fast	falling	decrescendo	accelerate
13	1.67460532872687	344	certain	low	high	slow	rising	crescendo	decelerate	high	high	fast	falling	decrescendo	accelerate
13	0.53444850916815	345	doubt	low	high	slow	rising	crescendo	decelerate	high	high	fast	falling	decrescendo	accelerate
13	-0.6057083103905699	346	certain	low	high	slow	rising	crescendo	decelerate	high	high	fast	falling	decrescendo	accelerate
13	-1.17578672016993	347	doubt	low	high	slow	rising	crescendo	decelerate	high	high	fast	falling	decrescendo	accelerate
13	1.10452691894751	348	honest	low	high	slow	rising	crescendo	decelerate	high	high	fast	falling	decrescendo	accelerate
13	-0.6057083103905699	349	doubt	low	high	slow	rising	crescendo	decelerate	high	high	fast	falling	decrescendo	accelerate
13	-1.17578672016993	350	lie	low	high	slow	rising	crescendo	decelerate	high	high	fast	falling	decrescendo	accelerate
13	-1.17578672016993	351	doubt	low	high	slow	rising	crescendo	decelerate	high	high	fast	falling	decrescendo	accelerate
13	-1.17578672016993	352	lie	low	high	slow	rising	crescendo	decelerate	high	high	fast	falling	decrescendo	accelerate
13	-0.6057083103905699	353	doubt	low	high	slow	rising	crescendo	decelerate	high	high	fast	falling	decrescendo	accelerate
13	1.67460532872687	354	certain	low	high	slow	rising	crescendo	decelerate	high	high	fast	falling	decrescendo	accelerate
13	1.67460532872687	355	honest	low	high	slow	rising	crescendo	decelerate	high	high	fast	falling	decrescendo	accelerate
13	1.67460532872687	356	lie	low	high	slow	rising	crescendo	decelerate	high	high	fast	falling	decrescendo	accelerate
13	-0.6057083103905699	357	certain	low	high	slow	rising	crescendo	decelerate	high	high	fast	falling	decrescendo	accelerate
13	-1.17578672016993	358	lie	low	high	slow	rising	crescendo	decelerate	high	high	fast	falling	decrescendo	accelerate
13	-1.17578672016993	359	lie	low	high	slow	rising	crescendo	decelerate	high	high	fast	falling	decrescendo	accelerate
13	0.53444850916815	360	doubt	low	high	slow	rising	crescendo	decelerate	high	high	fast	falling	decrescendo	accelerate
13	-1.17578672016993	361	lie	low	high	slow	rising	crescendo	decelerate	high	high	fast	falling	decrescendo	accelerate
13	-1.17578672016993	362	lie	low	high	slow	rising	crescendo	decelerate	high	high	fast	falling	decrescendo	accelerate
13	0.53444850916815	363	doubt	low	high	slow	rising	crescendo	decelerate	high	high	fast	falling	decrescendo	accelerate
13	-1.17578672016993	364	honest	low	high	slow	rising	crescendo	decelerate	high	high	fast	falling	decrescendo	accelerate
13	1.10452691894751	365	lie	low	high	slow	rising	crescendo	decelerate	high	high	fast	falling	decrescendo	accelerate
13	-1.17578672016993	366	lie	low	high	slow	rising	crescendo	decelerate	high	high	fast	falling	decrescendo	accelerate
13	-1.17578672016993	367	certain	low	high	slow	rising	crescendo	decelerate	high	high	fast	falling	decrescendo	accelerate
13	1.67460532872687	368	lie	low	high	slow	rising	crescendo	decelerate	high	high	fast	falling	decrescendo	accelerate
13	1.10452691894751	369	certain	low	high	slow	rising	crescendo	decelerate	high	high	fast	falling	decrescendo	accelerate
13	-1.17578672016993	370	doubt	low	high	slow	rising	crescendo	decelerate	high	high	fast	falling	decrescendo	accelerate
13	1.67460532872687	371	doubt	low	high	slow	rising	crescendo	decelerate	high	high	fast	falling	decrescendo	accelerate
13	1.67460532872687	372	certain	low	high	slow	rising	crescendo	decelerate	high	high	fast	falling	decrescendo	accelerate
13	0.53444850916815	373	doubt	low	high	slow	rising	crescendo	decelerate	high	high	fast	falling	decrescendo	accelerate
13	0.53444850916815	374	doubt	low	high	slow	rising	crescendo	decelerate	high	high	fast	falling	decrescendo	accelerate
13	-0.6057083103905699	375	honest	low	high	slow	rising	crescendo	decelerate	high	high	fast	falling	decrescendo	accelerate
13	0.53444850916815	376	doubt	low	high	slow	rising	crescendo	decelerate	high	high	fast	falling	decrescendo	accelerate
13	-1.17578672016993	377	honest	low	high	slow	rising	crescendo	decelerate	high	high	fast	falling	decrescendo	accelerate
13	1.67460532872687	378	certain	low	high	slow	rising	crescendo	decelerate	high	high	fast	falling	decrescendo	accelerate
13	1.67460532872687	379	honest	low	high	slow	rising	crescendo	decelerate	high	high	fast	falling	decrescendo	accelerate
13	1.67460532872687	380	certain	low	high	slow	rising	crescendo	decelerate	high	high	fast	falling	decrescendo	accelerate
13	-1.17578672016993	381	honest	low	high	slow	rising	crescendo	decelerate	high	high	fast	falling	decrescendo	accelerate
13	-0.6057083103905699	382	certain	low	high	slow	rising	crescendo	decelerate	high	high	fast	falling	decrescendo	accelerate
13	-1.7458651299492902	383	honest	low	high	slow	rising	crescendo	decelerate	high	high	fast	falling	decrescendo	accelerate
13	-1.17578672016993	384	certain	low	high	slow	rising	crescendo	decelerate	high	high	fast	falling	decrescendo	accelerate
14	1.10937219306539	1	certain	low	high	fast	rising	crescendo	decelerate	high	low	slow	falling	decrescendo	decelerate
14	-0.4425364485998551	2	doubt	low	high	fast	rising	crescendo	decelerate	high	low	slow	falling	decrescendo	decelerate
14	1.10937219306539	3	doubt	low	high	fast	rising	crescendo	decelerate	high	low	slow	falling	decrescendo	decelerate
14	-1.9944450902651003	4	certain	low	high	fast	rising	crescendo	decelerate	high	low	slow	falling	decrescendo	decelerate
14	-0.4425364485998551	5	lie	low	high	fast	rising	crescendo	decelerate	high	low	slow	falling	decrescendo	decelerate
14	0.33341787223276753	6	doubt	low	high	fast	rising	crescendo	decelerate	high	low	slow	falling	decrescendo	decelerate
14	0.33341787223276753	7	doubt	low	high	fast	rising	crescendo	decelerate	high	low	slow	falling	decrescendo	decelerate
14	0.33341787223276753	8	doubt	low	high	fast	rising	crescendo	decelerate	high	low	slow	falling	decrescendo	decelerate
14	-1.9944450902651003	9	certain	low	high	fast	rising	crescendo	decelerate	high	low	slow	falling	decrescendo	decelerate
14	0.33341787223276753	10	certain	low	high	fast	rising	crescendo	decelerate	high	low	slow	falling	decrescendo	decelerate
14	-0.4425364485998551	11	honest	low	high	fast	rising	crescendo	decelerate	high	low	slow	falling	decrescendo	decelerate
14	0.33341787223276753	12	certain	low	high	fast	rising	crescendo	decelerate	high	low	slow	falling	decrescendo	decelerate
14	0.33341787223276753	13	honest	low	high	fast	rising	crescendo	decelerate	high	low	slow	falling	decrescendo	decelerate
14	1.10937219306539	14	certain	low	high	fast	rising	crescendo	decelerate	high	low	slow	falling	decrescendo	decelerate
14	-1.9944450902651003	15	certain	low	high	fast	rising	crescendo	decelerate	high	low	slow	falling	decrescendo	decelerate
14	0.33341787223276753	16	lie	low	high	fast	rising	crescendo	decelerate	high	low	slow	falling	decrescendo	decelerate
14	1.8853265138980129	17	lie	low	high	fast	rising	crescendo	decelerate	high	low	slow	falling	decrescendo	decelerate
14	-0.4425364485998551	18	lie	low	high	fast	rising	crescendo	decelerate	high	low	slow	falling	decrescendo	decelerate
14	-1.2184907694324776	19	doubt	low	high	fast	rising	crescendo	decelerate	high	low	slow	falling	decrescendo	decelerate
14	-1.9944450902651003	20	honest	low	high	fast	rising	crescendo	decelerate	high	low	slow	falling	decrescendo	decelerate
14	-1.9944450902651003	21	honest	low	high	fast	rising	crescendo	decelerate	high	low	slow	falling	decrescendo	decelerate
14	1.10937219306539	22	lie	low	high	fast	rising	crescendo	decelerate	high	low	slow	falling	decrescendo	decelerate
14	1.10937219306539	23	doubt	low	high	fast	rising	crescendo	decelerate	high	low	slow	falling	decrescendo	decelerate
14	1.8853265138980129	24	lie	low	high	fast	rising	crescendo	decelerate	high	low	slow	falling	decrescendo	decelerate
14	0.33341787223276753	25	lie	low	high	fast	rising	crescendo	decelerate	high	low	slow	falling	decrescendo	decelerate
14	1.10937219306539	26	lie	low	high	fast	rising	crescendo	decelerate	high	low	slow	falling	decrescendo	decelerate
14	-1.9944450902651003	27	honest	low	high	fast	rising	crescendo	decelerate	high	low	slow	falling	decrescendo	decelerate
14	1.10937219306539	28	doubt	low	high	fast	rising	crescendo	decelerate	high	low	slow	falling	decrescendo	decelerate
14	-1.2184907694324776	29	certain	low	high	fast	rising	crescendo	decelerate	high	low	slow	falling	decrescendo	decelerate
14	-1.2184907694324776	30	doubt	low	high	fast	rising	crescendo	decelerate	high	low	slow	falling	decrescendo	decelerate
14	-2.7703994110977233	31	certain	low	high	fast	rising	crescendo	decelerate	high	low	slow	falling	decrescendo	decelerate
14	-1.2184907694324776	32	doubt	low	high	fast	rising	crescendo	decelerate	high	low	slow	falling	decrescendo	decelerate
14	-1.9944450902651003	33	certain	low	high	fast	rising	crescendo	decelerate	high	low	slow	falling	decrescendo	decelerate
14	1.8853265138980129	34	honest	low	high	fast	rising	crescendo	decelerate	high	low	slow	falling	decrescendo	decelerate
14	0.33341787223276753	35	lie	low	high	fast	rising	crescendo	decelerate	high	low	slow	falling	decrescendo	decelerate
14	-1.2184907694324776	36	honest	low	high	fast	rising	crescendo	decelerate	high	low	slow	falling	decrescendo	decelerate
14	0.33341787223276753	37	certain	low	high	fast	rising	crescendo	decelerate	high	low	slow	falling	decrescendo	decelerate
14	1.10937219306539	38	certain	low	high	fast	rising	crescendo	decelerate	high	low	slow	falling	decrescendo	decelerate
14	0.33341787223276753	39	lie	low	high	fast	rising	crescendo	decelerate	high	low	slow	falling	decrescendo	decelerate
14	-0.4425364485998551	40	honest	low	high	fast	rising	crescendo	decelerate	high	low	slow	falling	decrescendo	decelerate
14	-1.2184907694324776	41	lie	low	high	fast	rising	crescendo	decelerate	high	low	slow	falling	decrescendo	decelerate
14	-1.9944450902651003	42	certain	low	high	fast	rising	crescendo	decelerate	high	low	slow	falling	decrescendo	decelerate
14	0.33341787223276753	43	honest	low	high	fast	rising	crescendo	decelerate	high	low	slow	falling	decrescendo	decelerate
14	1.8853265138980129	44	honest	low	high	fast	rising	crescendo	decelerate	high	low	slow	falling	decrescendo	decelerate
14	-1.2184907694324776	45	certain	low	high	fast	rising	crescendo	decelerate	high	low	slow	falling	decrescendo	decelerate
14	0.33341787223276753	46	doubt	low	high	fast	rising	crescendo	decelerate	high	low	slow	falling	decrescendo	decelerate
14	-1.9944450902651003	47	doubt	low	high	fast	rising	crescendo	decelerate	high	low	slow	falling	decrescendo	decelerate
14	1.10937219306539	48	lie	low	high	fast	rising	crescendo	decelerate	high	low	slow	falling	decrescendo	decelerate
14	-1.2184907694324776	49	honest	low	high	fast	rising	crescendo	decelerate	high	low	slow	falling	decrescendo	decelerate
14	0.33341787223276753	50	lie	low	high	fast	rising	crescendo	decelerate	high	low	slow	falling	decrescendo	decelerate
14	-0.4425364485998551	51	doubt	low	high	fast	rising	crescendo	decelerate	high	low	slow	falling	decrescendo	decelerate
14	0.33341787223276753	52	certain	low	high	fast	rising	crescendo	decelerate	high	low	slow	falling	decrescendo	decelerate
14	1.10937219306539	53	doubt	low	high	fast	rising	crescendo	decelerate	high	low	slow	falling	decrescendo	decelerate
14	0.33341787223276753	54	doubt	low	high	fast	rising	crescendo	decelerate	high	low	slow	falling	decrescendo	decelerate
14	-1.2184907694324776	55	certain	low	high	fast	rising	crescendo	decelerate	high	low	slow	falling	decrescendo	decelerate
14	-1.2184907694324776	56	honest	low	high	fast	rising	crescendo	decelerate	high	low	slow	falling	decrescendo	decelerate
14	-0.4425364485998551	57	lie	low	high	fast	rising	crescendo	decelerate	high	low	slow	falling	decrescendo	decelerate
14	-0.4425364485998551	58	doubt	low	high	fast	rising	crescendo	decelerate	high	low	slow	falling	decrescendo	decelerate
14	-1.2184907694324776	59	lie	low	high	fast	rising	crescendo	decelerate	high	low	slow	falling	decrescendo	decelerate
14	-0.4425364485998551	60	lie	low	high	fast	rising	crescendo	decelerate	high	low	slow	falling	decrescendo	decelerate
14	-1.9944450902651003	61	honest	low	high	fast	rising	crescendo	decelerate	high	low	slow	falling	decrescendo	decelerate
14	-0.4425364485998551	62	doubt	low	high	fast	rising	crescendo	decelerate	high	low	slow	falling	decrescendo	decelerate
14	-1.2184907694324776	63	certain	low	high	fast	rising	crescendo	decelerate	high	low	slow	falling	decrescendo	decelerate
14	-0.4425364485998551	64	certain	low	high	fast	rising	crescendo	decelerate	high	low	slow	falling	decrescendo	decelerate
14	0.33341787223276753	65	doubt	low	high	fast	rising	crescendo	decelerate	high	low	slow	falling	decrescendo	decelerate
14	-1.2184907694324776	66	certain	low	high	fast	rising	crescendo	decelerate	high	low	slow	falling	decrescendo	decelerate
14	0.33341787223276753	67	lie	low	high	fast	rising	crescendo	decelerate	high	low	slow	falling	decrescendo	decelerate
14	-1.9944450902651003	68	certain	low	high	fast	rising	crescendo	decelerate	high	low	slow	falling	decrescendo	decelerate
14	-1.2184907694324776	69	doubt	low	high	fast	rising	crescendo	decelerate	high	low	slow	falling	decrescendo	decelerate
14	0.33341787223276753	70	doubt	low	high	fast	rising	crescendo	decelerate	high	low	slow	falling	decrescendo	decelerate
14	-0.4425364485998551	71	lie	low	high	fast	rising	crescendo	decelerate	high	low	slow	falling	decrescendo	decelerate
14	0.33341787223276753	72	honest	low	high	fast	rising	crescendo	decelerate	high	low	slow	falling	decrescendo	decelerate
14	0.33341787223276753	73	honest	low	high	fast	rising	crescendo	decelerate	high	low	slow	falling	decrescendo	decelerate
14	-1.9944450902651003	74	certain	low	high	fast	rising	crescendo	decelerate	high	low	slow	falling	decrescendo	decelerate
14	-1.9944450902651003	75	certain	low	high	fast	rising	crescendo	decelerate	high	low	slow	falling	decrescendo	decelerate
14	0.33341787223276753	76	doubt	low	high	fast	rising	crescendo	decelerate	high	low	slow	falling	decrescendo	decelerate
14	1.10937219306539	77	honest	low	high	fast	rising	crescendo	decelerate	high	low	slow	falling	decrescendo	decelerate
14	0.33341787223276753	78	honest	low	high	fast	rising	crescendo	decelerate	high	low	slow	falling	decrescendo	decelerate
14	0.33341787223276753	79	doubt	low	high	fast	rising	crescendo	decelerate	high	low	slow	falling	decrescendo	decelerate
14	0.33341787223276753	80	honest	low	high	fast	rising	crescendo	decelerate	high	low	slow	falling	decrescendo	decelerate
14	0.33341787223276753	81	honest	low	high	fast	rising	crescendo	decelerate	high	low	slow	falling	decrescendo	decelerate
14	0.33341787223276753	82	lie	low	high	fast	rising	crescendo	decelerate	high	low	slow	falling	decrescendo	decelerate
14	-1.2184907694324776	83	certain	low	high	fast	rising	crescendo	decelerate	high	low	slow	falling	decrescendo	decelerate
14	-1.2184907694324776	84	honest	low	high	fast	rising	crescendo	decelerate	high	low	slow	falling	decrescendo	decelerate
14	0.33341787223276753	85	honest	low	high	fast	rising	crescendo	decelerate	high	low	slow	falling	decrescendo	decelerate
14	-0.4425364485998551	86	doubt	low	high	fast	rising	crescendo	decelerate	high	low	slow	falling	decrescendo	decelerate
14	0.33341787223276753	87	honest	low	high	fast	rising	crescendo	decelerate	high	low	slow	falling	decrescendo	decelerate
14	-1.2184907694324776	88	honest	low	high	fast	rising	crescendo	decelerate	high	low	slow	falling	decrescendo	decelerate
14	-0.4425364485998551	89	lie	low	high	fast	rising	crescendo	decelerate	high	low	slow	falling	decrescendo	decelerate
14	0.33341787223276753	90	lie	low	high	fast	rising	crescendo	decelerate	high	low	slow	falling	decrescendo	decelerate
14	0.33341787223276753	91	certain	low	high	fast	rising	crescendo	decelerate	high	low	slow	falling	decrescendo	decelerate
14	1.10937219306539	92	lie	low	high	fast	rising	crescendo	decelerate	high	low	slow	falling	decrescendo	decelerate
14	1.8853265138980129	93	doubt	low	high	fast	rising	crescendo	decelerate	high	low	slow	falling	decrescendo	decelerate
14	-1.2184907694324776	94	honest	low	high	fast	rising	crescendo	decelerate	high	low	slow	falling	decrescendo	decelerate
14	1.10937219306539	95	doubt	low	high	fast	rising	crescendo	decelerate	high	low	slow	falling	decrescendo	decelerate
14	0.33341787223276753	96	doubt	low	high	fast	rising	crescendo	decelerate	high	low	slow	falling	decrescendo	decelerate
14	0.33341787223276753	97	honest	low	high	fast	rising	crescendo	decelerate	high	low	slow	falling	decrescendo	decelerate
14	-1.2184907694324776	98	honest	low	high	fast	rising	crescendo	decelerate	high	low	slow	falling	decrescendo	decelerate
14	0.33341787223276753	99	certain	low	high	fast	rising	crescendo	decelerate	high	low	slow	falling	decrescendo	decelerate
14	1.10937219306539	100	doubt	low	high	fast	rising	crescendo	decelerate	high	low	slow	falling	decrescendo	decelerate
14	0.33341787223276753	101	honest	low	high	fast	rising	crescendo	decelerate	high	low	slow	falling	decrescendo	decelerate
14	1.10937219306539	102	certain	low	high	fast	rising	crescendo	decelerate	high	low	slow	falling	decrescendo	decelerate
14	0.33341787223276753	103	lie	low	high	fast	rising	crescendo	decelerate	high	low	slow	falling	decrescendo	decelerate
14	0.33341787223276753	104	lie	low	high	fast	rising	crescendo	decelerate	high	low	slow	falling	decrescendo	decelerate
14	-1.2184907694324776	105	honest	low	high	fast	rising	crescendo	decelerate	high	low	slow	falling	decrescendo	decelerate
14	-1.2184907694324776	106	lie	low	high	fast	rising	crescendo	decelerate	high	low	slow	falling	decrescendo	decelerate
14	0.33341787223276753	107	doubt	low	high	fast	rising	crescendo	decelerate	high	low	slow	falling	decrescendo	decelerate
14	-1.2184907694324776	108	certain	low	high	fast	rising	crescendo	decelerate	high	low	slow	falling	decrescendo	decelerate
14	-1.2184907694324776	109	certain	low	high	fast	rising	crescendo	decelerate	high	low	slow	falling	decrescendo	decelerate
14	-1.9944450902651003	110	honest	low	high	fast	rising	crescendo	decelerate	high	low	slow	falling	decrescendo	decelerate
14	-1.2184907694324776	111	certain	low	high	fast	rising	crescendo	decelerate	high	low	slow	falling	decrescendo	decelerate
14	-1.2184907694324776	112	honest	low	high	fast	rising	crescendo	decelerate	high	low	slow	falling	decrescendo	decelerate
14	-1.9944450902651003	113	certain	low	high	fast	rising	crescendo	decelerate	high	low	slow	falling	decrescendo	decelerate
14	0.33341787223276753	114	lie	low	high	fast	rising	crescendo	decelerate	high	low	slow	falling	decrescendo	decelerate
14	-0.4425364485998551	115	honest	low	high	fast	rising	crescendo	decelerate	high	low	slow	falling	decrescendo	decelerate
14	-1.2184907694324776	116	certain	low	high	fast	rising	crescendo	decelerate	high	low	slow	falling	decrescendo	decelerate
14	0.33341787223276753	117	certain	low	high	fast	rising	crescendo	decelerate	high	low	slow	falling	decrescendo	decelerate
14	0.33341787223276753	118	lie	low	high	fast	rising	crescendo	decelerate	high	low	slow	falling	decrescendo	decelerate
14	0.33341787223276753	119	honest	low	high	fast	rising	crescendo	decelerate	high	low	slow	falling	decrescendo	decelerate
14	-1.2184907694324776	120	doubt	low	high	fast	rising	crescendo	decelerate	high	low	slow	falling	decrescendo	decelerate
14	-1.2184907694324776	121	honest	low	high	fast	rising	crescendo	decelerate	high	low	slow	falling	decrescendo	decelerate
14	1.10937219306539	122	doubt	low	high	fast	rising	crescendo	decelerate	high	low	slow	falling	decrescendo	decelerate
14	1.10937219306539	123	doubt	low	high	fast	rising	crescendo	decelerate	high	low	slow	falling	decrescendo	decelerate
14	-1.2184907694324776	124	honest	low	high	fast	rising	crescendo	decelerate	high	low	slow	falling	decrescendo	decelerate
14	-0.4425364485998551	125	doubt	low	high	fast	rising	crescendo	decelerate	high	low	slow	falling	decrescendo	decelerate
14	-1.2184907694324776	126	honest	low	high	fast	rising	crescendo	decelerate	high	low	slow	falling	decrescendo	decelerate
14	1.10937219306539	127	doubt	low	high	fast	rising	crescendo	decelerate	high	low	slow	falling	decrescendo	decelerate
14	-1.2184907694324776	128	honest	low	high	fast	rising	crescendo	decelerate	high	low	slow	falling	decrescendo	decelerate
14	-1.2184907694324776	129	honest	low	high	fast	rising	crescendo	decelerate	high	low	slow	falling	decrescendo	decelerate
14	-0.4425364485998551	130	honest	low	high	fast	rising	crescendo	decelerate	high	low	slow	falling	decrescendo	decelerate
14	-1.2184907694324776	131	certain	low	high	fast	rising	crescendo	decelerate	high	low	slow	falling	decrescendo	decelerate
14	-1.2184907694324776	132	lie	low	high	fast	rising	crescendo	decelerate	high	low	slow	falling	decrescendo	decelerate
14	1.10937219306539	133	doubt	low	high	fast	rising	crescendo	decelerate	high	low	slow	falling	decrescendo	decelerate
14	0.33341787223276753	134	lie	low	high	fast	rising	crescendo	decelerate	high	low	slow	falling	decrescendo	decelerate
14	0.33341787223276753	135	doubt	low	high	fast	rising	crescendo	decelerate	high	low	slow	falling	decrescendo	decelerate
14	0.33341787223276753	136	lie	low	high	fast	rising	crescendo	decelerate	high	low	slow	falling	decrescendo	decelerate
14	-1.2184907694324776	137	certain	low	high	fast	rising	crescendo	decelerate	high	low	slow	falling	decrescendo	decelerate
14	0.33341787223276753	138	lie	low	high	fast	rising	crescendo	decelerate	high	low	slow	falling	decrescendo	decelerate
14	0.33341787223276753	139	honest	low	high	fast	rising	crescendo	decelerate	high	low	slow	falling	decrescendo	decelerate
14	-1.2184907694324776	140	lie	low	high	fast	rising	crescendo	decelerate	high	low	slow	falling	decrescendo	decelerate
14	0.33341787223276753	141	lie	low	high	fast	rising	crescendo	decelerate	high	low	slow	falling	decrescendo	decelerate
14	0.33341787223276753	142	doubt	low	high	fast	rising	crescendo	decelerate	high	low	slow	falling	decrescendo	decelerate
14	0.33341787223276753	143	lie	low	high	fast	rising	crescendo	decelerate	high	low	slow	falling	decrescendo	decelerate
14	0.33341787223276753	144	lie	low	high	fast	rising	crescendo	decelerate	high	low	slow	falling	decrescendo	decelerate
14	-1.2184907694324776	145	certain	low	high	fast	rising	crescendo	decelerate	high	low	slow	falling	decrescendo	decelerate
14	-1.2184907694324776	146	honest	low	high	fast	rising	crescendo	decelerate	high	low	slow	falling	decrescendo	decelerate
14	0.33341787223276753	147	honest	low	high	fast	rising	crescendo	decelerate	high	low	slow	falling	decrescendo	decelerate
14	0.33341787223276753	148	lie	low	high	fast	rising	crescendo	decelerate	high	low	slow	falling	decrescendo	decelerate
14	0.33341787223276753	149	lie	low	high	fast	rising	crescendo	decelerate	high	low	slow	falling	decrescendo	decelerate
14	-0.4425364485998551	150	honest	low	high	fast	rising	crescendo	decelerate	high	low	slow	falling	decrescendo	decelerate
14	-1.2184907694324776	151	lie	low	high	fast	rising	crescendo	decelerate	high	low	slow	falling	decrescendo	decelerate
14	-1.2184907694324776	152	honest	low	high	fast	rising	crescendo	decelerate	high	low	slow	falling	decrescendo	decelerate
14	-1.2184907694324776	153	certain	low	high	fast	rising	crescendo	decelerate	high	low	slow	falling	decrescendo	decelerate
14	-0.4425364485998551	154	lie	low	high	fast	rising	crescendo	decelerate	high	low	slow	falling	decrescendo	decelerate
14	-1.2184907694324776	155	certain	low	high	fast	rising	crescendo	decelerate	high	low	slow	falling	decrescendo	decelerate
14	-1.2184907694324776	156	doubt	low	high	fast	rising	crescendo	decelerate	high	low	slow	falling	decrescendo	decelerate
14	1.10937219306539	157	lie	low	high	fast	rising	crescendo	decelerate	high	low	slow	falling	decrescendo	decelerate
14	-1.2184907694324776	158	certain	low	high	fast	rising	crescendo	decelerate	high	low	slow	falling	decrescendo	decelerate
14	0.33341787223276753	159	honest	low	high	fast	rising	crescendo	decelerate	high	low	slow	falling	decrescendo	decelerate
14	1.10937219306539	160	lie	low	high	fast	rising	crescendo	decelerate	high	low	slow	falling	decrescendo	decelerate
14	-1.2184907694324776	161	certain	low	high	fast	rising	crescendo	decelerate	high	low	slow	falling	decrescendo	decelerate
14	0.33341787223276753	162	doubt	low	high	fast	rising	crescendo	decelerate	high	low	slow	falling	decrescendo	decelerate
14	1.10937219306539	163	lie	low	high	fast	rising	crescendo	decelerate	high	low	slow	falling	decrescendo	decelerate
14	-1.2184907694324776	164	certain	low	high	fast	rising	crescendo	decelerate	high	low	slow	falling	decrescendo	decelerate
14	-1.2184907694324776	165	certain	low	high	fast	rising	crescendo	decelerate	high	low	slow	falling	decrescendo	decelerate
14	0.33341787223276753	166	doubt	low	high	fast	rising	crescendo	decelerate	high	low	slow	falling	decrescendo	decelerate
14	0.33341787223276753	167	doubt	low	high	fast	rising	crescendo	decelerate	high	low	slow	falling	decrescendo	decelerate
14	0.33341787223276753	168	certain	low	high	fast	rising	crescendo	decelerate	high	low	slow	falling	decrescendo	decelerate
14	-0.4425364485998551	169	honest	low	high	fast	rising	crescendo	decelerate	high	low	slow	falling	decrescendo	decelerate
14	-0.4425364485998551	170	lie	low	high	fast	rising	crescendo	decelerate	high	low	slow	falling	decrescendo	decelerate
14	1.10937219306539	171	doubt	low	high	fast	rising	crescendo	decelerate	high	low	slow	falling	decrescendo	decelerate
14	0.33341787223276753	172	lie	low	high	fast	rising	crescendo	decelerate	high	low	slow	falling	decrescendo	decelerate
14	0.33341787223276753	173	certain	low	high	fast	rising	crescendo	decelerate	high	low	slow	falling	decrescendo	decelerate
14	0.33341787223276753	174	certain	low	high	fast	rising	crescendo	decelerate	high	low	slow	falling	decrescendo	decelerate
14	0.33341787223276753	175	doubt	low	high	fast	rising	crescendo	decelerate	high	low	slow	falling	decrescendo	decelerate
14	1.10937219306539	176	honest	low	high	fast	rising	crescendo	decelerate	high	low	slow	falling	decrescendo	decelerate
14	-1.2184907694324776	177	lie	low	high	fast	rising	crescendo	decelerate	high	low	slow	falling	decrescendo	decelerate
14	-1.2184907694324776	178	certain	low	high	fast	rising	crescendo	decelerate	high	low	slow	falling	decrescendo	decelerate
14	0.33341787223276753	179	certain	low	high	fast	rising	crescendo	decelerate	high	low	slow	falling	decrescendo	decelerate
14	-1.2184907694324776	180	lie	low	high	fast	rising	crescendo	decelerate	high	low	slow	falling	decrescendo	decelerate
14	-1.2184907694324776	181	doubt	low	high	fast	rising	crescendo	decelerate	high	low	slow	falling	decrescendo	decelerate
14	1.10937219306539	182	doubt	low	high	fast	rising	crescendo	decelerate	high	low	slow	falling	decrescendo	decelerate
14	0.33341787223276753	183	doubt	low	high	fast	rising	crescendo	decelerate	high	low	slow	falling	decrescendo	decelerate
14	0.33341787223276753	184	doubt	low	high	fast	rising	crescendo	decelerate	high	low	slow	falling	decrescendo	decelerate
14	-0.4425364485998551	185	certain	low	high	fast	rising	crescendo	decelerate	high	low	slow	falling	decrescendo	decelerate
14	-0.4425364485998551	186	doubt	low	high	fast	rising	crescendo	decelerate	high	low	slow	falling	decrescendo	decelerate
14	-0.4425364485998551	187	doubt	low	high	fast	rising	crescendo	decelerate	high	low	slow	falling	decrescendo	decelerate
14	-1.2184907694324776	188	honest	low	high	fast	rising	crescendo	decelerate	high	low	slow	falling	decrescendo	decelerate
14	0.33341787223276753	189	lie	low	high	fast	rising	crescendo	decelerate	high	low	slow	falling	decrescendo	decelerate
14	1.10937219306539	190	certain	low	high	fast	rising	crescendo	decelerate	high	low	slow	falling	decrescendo	decelerate
14	0.33341787223276753	191	honest	low	high	fast	rising	crescendo	decelerate	high	low	slow	falling	decrescendo	decelerate
14	0.33341787223276753	192	lie	low	high	fast	rising	crescendo	decelerate	high	low	slow	falling	decrescendo	decelerate
14	0.33341787223276753	193	honest	low	high	fast	rising	crescendo	decelerate	high	low	slow	falling	decrescendo	decelerate
14	0.33341787223276753	194	certain	low	high	fast	rising	crescendo	decelerate	high	low	slow	falling	decrescendo	decelerate
14	0.33341787223276753	195	doubt	low	high	fast	rising	crescendo	decelerate	high	low	slow	falling	decrescendo	decelerate
14	1.10937219306539	196	honest	low	high	fast	rising	crescendo	decelerate	high	low	slow	falling	decrescendo	decelerate
14	1.10937219306539	197	doubt	low	high	fast	rising	crescendo	decelerate	high	low	slow	falling	decrescendo	decelerate
14	1.10937219306539	198	lie	low	high	fast	rising	crescendo	decelerate	high	low	slow	falling	decrescendo	decelerate
14	-1.2184907694324776	199	honest	low	high	fast	rising	crescendo	decelerate	high	low	slow	falling	decrescendo	decelerate
14	0.33341787223276753	200	doubt	low	high	fast	rising	crescendo	decelerate	high	low	slow	falling	decrescendo	decelerate
14	0.33341787223276753	201	honest	low	high	fast	rising	crescendo	decelerate	high	low	slow	falling	decrescendo	decelerate
14	0.33341787223276753	202	honest	low	high	fast	rising	crescendo	decelerate	high	low	slow	falling	decrescendo	decelerate
14	-0.4425364485998551	203	certain	low	high	fast	rising	crescendo	decelerate	high	low	slow	falling	decrescendo	decelerate
14	0.33341787223276753	204	lie	low	high	fast	rising	crescendo	decelerate	high	low	slow	falling	decrescendo	decelerate
14	0.33341787223276753	205	certain	low	high	fast	rising	crescendo	decelerate	high	low	slow	falling	decrescendo	decelerate
14	0.33341787223276753	206	honest	low	high	fast	rising	crescendo	decelerate	high	low	slow	falling	decrescendo	decelerate
14	0.33341787223276753	207	honest	low	high	fast	rising	crescendo	decelerate	high	low	slow	falling	decrescendo	decelerate
14	0.33341787223276753	208	doubt	low	high	fast	rising	crescendo	decelerate	high	low	slow	falling	decrescendo	decelerate
14	0.33341787223276753	209	lie	low	high	fast	rising	crescendo	decelerate	high	low	slow	falling	decrescendo	decelerate
14	-0.4425364485998551	210	lie	low	high	fast	rising	crescendo	decelerate	high	low	slow	falling	decrescendo	decelerate
14	-1.2184907694324776	211	certain	low	high	fast	rising	crescendo	decelerate	high	low	slow	falling	decrescendo	decelerate
14	-1.2184907694324776	212	lie	low	high	fast	rising	crescendo	decelerate	high	low	slow	falling	decrescendo	decelerate
14	0.33341787223276753	213	lie	low	high	fast	rising	crescendo	decelerate	high	low	slow	falling	decrescendo	decelerate
14	-1.2184907694324776	214	certain	low	high	fast	rising	crescendo	decelerate	high	low	slow	falling	decrescendo	decelerate
14	0.33341787223276753	215	doubt	low	high	fast	rising	crescendo	decelerate	high	low	slow	falling	decrescendo	decelerate
14	1.10937219306539	216	lie	low	high	fast	rising	crescendo	decelerate	high	low	slow	falling	decrescendo	decelerate
14	-1.2184907694324776	217	certain	low	high	fast	rising	crescendo	decelerate	high	low	slow	falling	decrescendo	decelerate
14	1.10937219306539	218	doubt	low	high	fast	rising	crescendo	decelerate	high	low	slow	falling	decrescendo	decelerate
14	0.33341787223276753	219	certain	low	high	fast	rising	crescendo	decelerate	high	low	slow	falling	decrescendo	decelerate
14	-0.4425364485998551	220	certain	low	high	fast	rising	crescendo	decelerate	high	low	slow	falling	decrescendo	decelerate
14	-1.2184907694324776	221	honest	low	high	fast	rising	crescendo	decelerate	high	low	slow	falling	decrescendo	decelerate
14	1.10937219306539	222	doubt	low	high	fast	rising	crescendo	decelerate	high	low	slow	falling	decrescendo	decelerate
14	1.10937219306539	223	certain	low	high	fast	rising	crescendo	decelerate	high	low	slow	falling	decrescendo	decelerate
14	-1.2184907694324776	224	certain	low	high	fast	rising	crescendo	decelerate	high	low	slow	falling	decrescendo	decelerate
14	1.10937219306539	225	doubt	low	high	fast	rising	crescendo	decelerate	high	low	slow	falling	decrescendo	decelerate
14	0.33341787223276753	226	honest	low	high	fast	rising	crescendo	decelerate	high	low	slow	falling	decrescendo	decelerate
14	1.10937219306539	227	doubt	low	high	fast	rising	crescendo	decelerate	high	low	slow	falling	decrescendo	decelerate
14	-0.4425364485998551	228	doubt	low	high	fast	rising	crescendo	decelerate	high	low	slow	falling	decrescendo	decelerate
14	-1.2184907694324776	229	lie	low	high	fast	rising	crescendo	decelerate	high	low	slow	falling	decrescendo	decelerate
14	0.33341787223276753	230	lie	low	high	fast	rising	crescendo	decelerate	high	low	slow	falling	decrescendo	decelerate
14	1.8853265138980129	231	doubt	low	high	fast	rising	crescendo	decelerate	high	low	slow	falling	decrescendo	decelerate
14	1.10937219306539	232	doubt	low	high	fast	rising	crescendo	decelerate	high	low	slow	falling	decrescendo	decelerate
14	1.10937219306539	233	certain	low	high	fast	rising	crescendo	decelerate	high	low	slow	falling	decrescendo	decelerate
14	1.10937219306539	234	doubt	low	high	fast	rising	crescendo	decelerate	high	low	slow	falling	decrescendo	decelerate
14	1.10937219306539	235	certain	low	high	fast	rising	crescendo	decelerate	high	low	slow	falling	decrescendo	decelerate
14	1.10937219306539	236	doubt	low	high	fast	rising	crescendo	decelerate	high	low	slow	falling	decrescendo	decelerate
14	-1.2184907694324776	237	honest	low	high	fast	rising	crescendo	decelerate	high	low	slow	falling	decrescendo	decelerate
14	-1.2184907694324776	238	lie	low	high	fast	rising	crescendo	decelerate	high	low	slow	falling	decrescendo	decelerate
14	-1.2184907694324776	239	doubt	low	high	fast	rising	crescendo	decelerate	high	low	slow	falling	decrescendo	decelerate
14	-1.2184907694324776	240	lie	low	high	fast	rising	crescendo	decelerate	high	low	slow	falling	decrescendo	decelerate
14	0.33341787223276753	241	doubt	low	high	fast	rising	crescendo	decelerate	high	low	slow	falling	decrescendo	decelerate
14	1.10937219306539	242	lie	low	high	fast	rising	crescendo	decelerate	high	low	slow	falling	decrescendo	decelerate
14	-1.2184907694324776	243	lie	low	high	fast	rising	crescendo	decelerate	high	low	slow	falling	decrescendo	decelerate
14	-1.9944450902651003	244	certain	low	high	fast	rising	crescendo	decelerate	high	low	slow	falling	decrescendo	decelerate
14	0.33341787223276753	245	lie	low	high	fast	rising	crescendo	decelerate	high	low	slow	falling	decrescendo	decelerate
14	0.33341787223276753	246	honest	low	high	fast	rising	crescendo	decelerate	high	low	slow	falling	decrescendo	decelerate
14	-1.2184907694324776	247	honest	low	high	fast	rising	crescendo	decelerate	high	low	slow	falling	decrescendo	decelerate
14	-1.2184907694324776	248	honest	low	high	fast	rising	crescendo	decelerate	high	low	slow	falling	decrescendo	decelerate
14	-1.2184907694324776	249	certain	low	high	fast	rising	crescendo	decelerate	high	low	slow	falling	decrescendo	decelerate
14	-1.2184907694324776	250	doubt	low	high	fast	rising	crescendo	decelerate	high	low	slow	falling	decrescendo	decelerate
14	-1.2184907694324776	251	honest	low	high	fast	rising	crescendo	decelerate	high	low	slow	falling	decrescendo	decelerate
14	-0.4425364485998551	252	lie	low	high	fast	rising	crescendo	decelerate	high	low	slow	falling	decrescendo	decelerate
14	1.10937219306539	253	lie	low	high	fast	rising	crescendo	decelerate	high	low	slow	falling	decrescendo	decelerate
14	1.10937219306539	254	certain	low	high	fast	rising	crescendo	decelerate	high	low	slow	falling	decrescendo	decelerate
14	1.8853265138980129	255	honest	low	high	fast	rising	crescendo	decelerate	high	low	slow	falling	decrescendo	decelerate
14	-1.2184907694324776	256	honest	low	high	fast	rising	crescendo	decelerate	high	low	slow	falling	decrescendo	decelerate
14	1.8853265138980129	257	doubt	low	high	fast	rising	crescendo	decelerate	high	low	slow	falling	decrescendo	decelerate
14	-1.2184907694324776	258	certain	low	high	fast	rising	crescendo	decelerate	high	low	slow	falling	decrescendo	decelerate
14	1.10937219306539	259	honest	low	high	fast	rising	crescendo	decelerate	high	low	slow	falling	decrescendo	decelerate
14	-1.2184907694324776	260	doubt	low	high	fast	rising	crescendo	decelerate	high	low	slow	falling	decrescendo	decelerate
14	-1.2184907694324776	261	lie	low	high	fast	rising	crescendo	decelerate	high	low	slow	falling	decrescendo	decelerate
14	1.8853265138980129	262	honest	low	high	fast	rising	crescendo	decelerate	high	low	slow	falling	decrescendo	decelerate
14	-0.4425364485998551	263	honest	low	high	fast	rising	crescendo	decelerate	high	low	slow	falling	decrescendo	decelerate
14	0.33341787223276753	264	doubt	low	high	fast	rising	crescendo	decelerate	high	low	slow	falling	decrescendo	decelerate
14	-1.2184907694324776	265	honest	low	high	fast	rising	crescendo	decelerate	high	low	slow	falling	decrescendo	decelerate
14	0.33341787223276753	266	honest	low	high	fast	rising	crescendo	decelerate	high	low	slow	falling	decrescendo	decelerate
14	0.33341787223276753	267	doubt	low	high	fast	rising	crescendo	decelerate	high	low	slow	falling	decrescendo	decelerate
14	1.10937219306539	268	doubt	low	high	fast	rising	crescendo	decelerate	high	low	slow	falling	decrescendo	decelerate
14	-1.2184907694324776	269	certain	low	high	fast	rising	crescendo	decelerate	high	low	slow	falling	decrescendo	decelerate
14	1.10937219306539	270	lie	low	high	fast	rising	crescendo	decelerate	high	low	slow	falling	decrescendo	decelerate
14	1.10937219306539	271	doubt	low	high	fast	rising	crescendo	decelerate	high	low	slow	falling	decrescendo	decelerate
14	1.10937219306539	272	certain	low	high	fast	rising	crescendo	decelerate	high	low	slow	falling	decrescendo	decelerate
14	1.10937219306539	273	lie	low	high	fast	rising	crescendo	decelerate	high	low	slow	falling	decrescendo	decelerate
14	1.10937219306539	274	honest	low	high	fast	rising	crescendo	decelerate	high	low	slow	falling	decrescendo	decelerate
14	0.33341787223276753	275	certain	low	high	fast	rising	crescendo	decelerate	high	low	slow	falling	decrescendo	decelerate
14	0.33341787223276753	276	honest	low	high	fast	rising	crescendo	decelerate	high	low	slow	falling	decrescendo	decelerate
14	-1.2184907694324776	277	doubt	low	high	fast	rising	crescendo	decelerate	high	low	slow	falling	decrescendo	decelerate
14	-0.4425364485998551	278	doubt	low	high	fast	rising	crescendo	decelerate	high	low	slow	falling	decrescendo	decelerate
14	0.33341787223276753	279	doubt	low	high	fast	rising	crescendo	decelerate	high	low	slow	falling	decrescendo	decelerate
14	0.33341787223276753	280	honest	low	high	fast	rising	crescendo	decelerate	high	low	slow	falling	decrescendo	decelerate
14	0.33341787223276753	281	lie	low	high	fast	rising	crescendo	decelerate	high	low	slow	falling	decrescendo	decelerate
14	0.33341787223276753	282	certain	low	high	fast	rising	crescendo	decelerate	high	low	slow	falling	decrescendo	decelerate
14	1.10937219306539	283	lie	low	high	fast	rising	crescendo	decelerate	high	low	slow	falling	decrescendo	decelerate
14	1.10937219306539	284	certain	low	high	fast	rising	crescendo	decelerate	high	low	slow	falling	decrescendo	decelerate
14	1.10937219306539	285	certain	low	high	fast	rising	crescendo	decelerate	high	low	slow	falling	decrescendo	decelerate
14	1.10937219306539	286	honest	low	high	fast	rising	crescendo	decelerate	high	low	slow	falling	decrescendo	decelerate
14	-0.4425364485998551	287	certain	low	high	fast	rising	crescendo	decelerate	high	low	slow	falling	decrescendo	decelerate
14	0.33341787223276753	288	honest	low	high	fast	rising	crescendo	decelerate	high	low	slow	falling	decrescendo	decelerate
14	1.10937219306539	289	honest	low	high	fast	rising	crescendo	decelerate	high	low	slow	falling	decrescendo	decelerate
14	1.10937219306539	290	doubt	low	high	fast	rising	crescendo	decelerate	high	low	slow	falling	decrescendo	decelerate
14	1.10937219306539	291	lie	low	high	fast	rising	crescendo	decelerate	high	low	slow	falling	decrescendo	decelerate
14	0.33341787223276753	292	lie	low	high	fast	rising	crescendo	decelerate	high	low	slow	falling	decrescendo	decelerate
14	1.10937219306539	293	doubt	low	high	fast	rising	crescendo	decelerate	high	low	slow	falling	decrescendo	decelerate
14	-0.4425364485998551	294	certain	low	high	fast	rising	crescendo	decelerate	high	low	slow	falling	decrescendo	decelerate
14	0.33341787223276753	295	lie	low	high	fast	rising	crescendo	decelerate	high	low	slow	falling	decrescendo	decelerate
14	1.8853265138980129	296	doubt	low	high	fast	rising	crescendo	decelerate	high	low	slow	falling	decrescendo	decelerate
14	1.10937219306539	297	honest	low	high	fast	rising	crescendo	decelerate	high	low	slow	falling	decrescendo	decelerate
14	1.10937219306539	298	lie	low	high	fast	rising	crescendo	decelerate	high	low	slow	falling	decrescendo	decelerate
14	1.10937219306539	299	honest	low	high	fast	rising	crescendo	decelerate	high	low	slow	falling	decrescendo	decelerate
14	-1.2184907694324776	300	certain	low	high	fast	rising	crescendo	decelerate	high	low	slow	falling	decrescendo	decelerate
14	0.33341787223276753	301	lie	low	high	fast	rising	crescendo	decelerate	high	low	slow	falling	decrescendo	decelerate
14	-1.2184907694324776	302	certain	low	high	fast	rising	crescendo	decelerate	high	low	slow	falling	decrescendo	decelerate
14	-1.2184907694324776	303	honest	low	high	fast	rising	crescendo	decelerate	high	low	slow	falling	decrescendo	decelerate
14	0.33341787223276753	304	certain	low	high	fast	rising	crescendo	decelerate	high	low	slow	falling	decrescendo	decelerate
14	0.33341787223276753	305	doubt	low	high	fast	rising	crescendo	decelerate	high	low	slow	falling	decrescendo	decelerate
14	0.33341787223276753	306	lie	low	high	fast	rising	crescendo	decelerate	high	low	slow	falling	decrescendo	decelerate
14	0.33341787223276753	307	honest	low	high	fast	rising	crescendo	decelerate	high	low	slow	falling	decrescendo	decelerate
14	0.33341787223276753	308	doubt	low	high	fast	rising	crescendo	decelerate	high	low	slow	falling	decrescendo	decelerate
14	-0.4425364485998551	309	certain	low	high	fast	rising	crescendo	decelerate	high	low	slow	falling	decrescendo	decelerate
14	1.10937219306539	310	doubt	low	high	fast	rising	crescendo	decelerate	high	low	slow	falling	decrescendo	decelerate
14	0.33341787223276753	311	certain	low	high	fast	rising	crescendo	decelerate	high	low	slow	falling	decrescendo	decelerate
14	0.33341787223276753	312	honest	low	high	fast	rising	crescendo	decelerate	high	low	slow	falling	decrescendo	decelerate
14	0.33341787223276753	313	doubt	low	high	fast	rising	crescendo	decelerate	high	low	slow	falling	decrescendo	decelerate
14	1.10937219306539	314	doubt	low	high	fast	rising	crescendo	decelerate	high	low	slow	falling	decrescendo	decelerate
14	1.10937219306539	315	doubt	low	high	fast	rising	crescendo	decelerate	high	low	slow	falling	decrescendo	decelerate
14	-1.2184907694324776	316	certain	low	high	fast	rising	crescendo	decelerate	high	low	slow	falling	decrescendo	decelerate
14	-2.7703994110977233	317	certain	low	high	fast	rising	crescendo	decelerate	high	low	slow	falling	decrescendo	decelerate
14	-1.2184907694324776	318	certain	low	high	fast	rising	crescendo	decelerate	high	low	slow	falling	decrescendo	decelerate
14	0.33341787223276753	319	lie	low	high	fast	rising	crescendo	decelerate	high	low	slow	falling	decrescendo	decelerate
14	0.33341787223276753	320	honest	low	high	fast	rising	crescendo	decelerate	high	low	slow	falling	decrescendo	decelerate
14	-0.4425364485998551	321	certain	low	high	fast	rising	crescendo	decelerate	high	low	slow	falling	decrescendo	decelerate
14	-1.2184907694324776	322	certain	low	high	fast	rising	crescendo	decelerate	high	low	slow	falling	decrescendo	decelerate
14	-1.9944450902651003	323	certain	low	high	fast	rising	crescendo	decelerate	high	low	slow	falling	decrescendo	decelerate
14	0.33341787223276753	324	lie	low	high	fast	rising	crescendo	decelerate	high	low	slow	falling	decrescendo	decelerate
14	1.10937219306539	325	lie	low	high	fast	rising	crescendo	decelerate	high	low	slow	falling	decrescendo	decelerate
14	0.33341787223276753	326	lie	low	high	fast	rising	crescendo	decelerate	high	low	slow	falling	decrescendo	decelerate
14	0.33341787223276753	327	doubt	low	high	fast	rising	crescendo	decelerate	high	low	slow	falling	decrescendo	decelerate
14	0.33341787223276753	328	lie	low	high	fast	rising	crescendo	decelerate	high	low	slow	falling	decrescendo	decelerate
14	0.33341787223276753	329	lie	low	high	fast	rising	crescendo	decelerate	high	low	slow	falling	decrescendo	decelerate
14	0.33341787223276753	330	doubt	low	high	fast	rising	crescendo	decelerate	high	low	slow	falling	decrescendo	decelerate
14	1.10937219306539	331	lie	low	high	fast	rising	crescendo	decelerate	high	low	slow	falling	decrescendo	decelerate
14	-1.2184907694324776	332	certain	low	high	fast	rising	crescendo	decelerate	high	low	slow	falling	decrescendo	decelerate
14	0.33341787223276753	333	lie	low	high	fast	rising	crescendo	decelerate	high	low	slow	falling	decrescendo	decelerate
14	1.10937219306539	334	lie	low	high	fast	rising	crescendo	decelerate	high	low	slow	falling	decrescendo	decelerate
14	0.33341787223276753	335	certain	low	high	fast	rising	crescendo	decelerate	high	low	slow	falling	decrescendo	decelerate
14	1.10937219306539	336	lie	low	high	fast	rising	crescendo	decelerate	high	low	slow	falling	decrescendo	decelerate
14	1.10937219306539	337	certain	low	high	fast	rising	crescendo	decelerate	high	low	slow	falling	decrescendo	decelerate
14	-0.4425364485998551	338	honest	low	high	fast	rising	crescendo	decelerate	high	low	slow	falling	decrescendo	decelerate
14	-1.2184907694324776	339	honest	low	high	fast	rising	crescendo	decelerate	high	low	slow	falling	decrescendo	decelerate
14	0.33341787223276753	340	lie	low	high	fast	rising	crescendo	decelerate	high	low	slow	falling	decrescendo	decelerate
14	0.33341787223276753	341	certain	low	high	fast	rising	crescendo	decelerate	high	low	slow	falling	decrescendo	decelerate
14	-1.2184907694324776	342	certain	low	high	fast	rising	crescendo	decelerate	high	low	slow	falling	decrescendo	decelerate
14	-1.9944450902651003	343	certain	low	high	fast	rising	crescendo	decelerate	high	low	slow	falling	decrescendo	decelerate
14	0.33341787223276753	344	doubt	low	high	fast	rising	crescendo	decelerate	high	low	slow	falling	decrescendo	decelerate
14	0.33341787223276753	345	lie	low	high	fast	rising	crescendo	decelerate	high	low	slow	falling	decrescendo	decelerate
14	0.33341787223276753	346	certain	low	high	fast	rising	crescendo	decelerate	high	low	slow	falling	decrescendo	decelerate
14	0.33341787223276753	347	honest	low	high	fast	rising	crescendo	decelerate	high	low	slow	falling	decrescendo	decelerate
14	0.33341787223276753	348	lie	low	high	fast	rising	crescendo	decelerate	high	low	slow	falling	decrescendo	decelerate
14	0.33341787223276753	349	honest	low	high	fast	rising	crescendo	decelerate	high	low	slow	falling	decrescendo	decelerate
14	0.33341787223276753	350	honest	low	high	fast	rising	crescendo	decelerate	high	low	slow	falling	decrescendo	decelerate
14	0.33341787223276753	351	honest	low	high	fast	rising	crescendo	decelerate	high	low	slow	falling	decrescendo	decelerate
14	0.33341787223276753	352	doubt	low	high	fast	rising	crescendo	decelerate	high	low	slow	falling	decrescendo	decelerate
14	0.33341787223276753	353	honest	low	high	fast	rising	crescendo	decelerate	high	low	slow	falling	decrescendo	decelerate
14	0.33341787223276753	354	honest	low	high	fast	rising	crescendo	decelerate	high	low	slow	falling	decrescendo	decelerate
14	0.33341787223276753	355	doubt	low	high	fast	rising	crescendo	decelerate	high	low	slow	falling	decrescendo	decelerate
14	0.33341787223276753	356	honest	low	high	fast	rising	crescendo	decelerate	high	low	slow	falling	decrescendo	decelerate
14	0.33341787223276753	357	doubt	low	high	fast	rising	crescendo	decelerate	high	low	slow	falling	decrescendo	decelerate
14	0.33341787223276753	358	lie	low	high	fast	rising	crescendo	decelerate	high	low	slow	falling	decrescendo	decelerate
14	1.10937219306539	359	certain	low	high	fast	rising	crescendo	decelerate	high	low	slow	falling	decrescendo	decelerate
14	0.33341787223276753	360	lie	low	high	fast	rising	crescendo	decelerate	high	low	slow	falling	decrescendo	decelerate
14	0.33341787223276753	361	honest	low	high	fast	rising	crescendo	decelerate	high	low	slow	falling	decrescendo	decelerate
14	0.33341787223276753	362	honest	low	high	fast	rising	crescendo	decelerate	high	low	slow	falling	decrescendo	decelerate
14	0.33341787223276753	363	doubt	low	high	fast	rising	crescendo	decelerate	high	low	slow	falling	decrescendo	decelerate
14	1.10937219306539	364	doubt	low	high	fast	rising	crescendo	decelerate	high	low	slow	falling	decrescendo	decelerate
14	1.10937219306539	365	certain	low	high	fast	rising	crescendo	decelerate	high	low	slow	falling	decrescendo	decelerate
14	1.10937219306539	366	doubt	low	high	fast	rising	crescendo	decelerate	high	low	slow	falling	decrescendo	decelerate
14	0.33341787223276753	367	certain	low	high	fast	rising	crescendo	decelerate	high	low	slow	falling	decrescendo	decelerate
14	0.33341787223276753	368	lie	low	high	fast	rising	crescendo	decelerate	high	low	slow	falling	decrescendo	decelerate
14	0.33341787223276753	369	honest	low	high	fast	rising	crescendo	decelerate	high	low	slow	falling	decrescendo	decelerate
14	1.10937219306539	370	honest	low	high	fast	rising	crescendo	decelerate	high	low	slow	falling	decrescendo	decelerate
14	1.10937219306539	371	certain	low	high	fast	rising	crescendo	decelerate	high	low	slow	falling	decrescendo	decelerate
14	1.10937219306539	372	honest	low	high	fast	rising	crescendo	decelerate	high	low	slow	falling	decrescendo	decelerate
14	1.8853265138980129	373	lie	low	high	fast	rising	crescendo	decelerate	high	low	slow	falling	decrescendo	decelerate
14	1.10937219306539	374	doubt	low	high	fast	rising	crescendo	decelerate	high	low	slow	falling	decrescendo	decelerate
14	1.10937219306539	375	lie	low	high	fast	rising	crescendo	decelerate	high	low	slow	falling	decrescendo	decelerate
14	1.10937219306539	376	doubt	low	high	fast	rising	crescendo	decelerate	high	low	slow	falling	decrescendo	decelerate
14	1.10937219306539	377	doubt	low	high	fast	rising	crescendo	decelerate	high	low	slow	falling	decrescendo	decelerate
14	1.10937219306539	378	lie	low	high	fast	rising	crescendo	decelerate	high	low	slow	falling	decrescendo	decelerate
14	1.10937219306539	379	lie	low	high	fast	rising	crescendo	decelerate	high	low	slow	falling	decrescendo	decelerate
14	1.10937219306539	380	lie	low	high	fast	rising	crescendo	decelerate	high	low	slow	falling	decrescendo	decelerate
14	1.10937219306539	381	honest	low	high	fast	rising	crescendo	decelerate	high	low	slow	falling	decrescendo	decelerate
14	1.10937219306539	382	certain	low	high	fast	rising	crescendo	decelerate	high	low	slow	falling	decrescendo	decelerate
14	0.33341787223276753	383	doubt	low	high	fast	rising	crescendo	decelerate	high	low	slow	falling	decrescendo	decelerate
14	-1.2184907694324776	384	certain	low	high	fast	rising	crescendo	decelerate	high	low	slow	falling	decrescendo	decelerate
15	-0.4741520035690498	1	certain	low	high	fast	falling	decrescendo	accelerate	high	low	fast	rising	crescendo	accelerate
15	1.188627625385426	2	doubt	low	high	fast	falling	decrescendo	accelerate	high	low	fast	rising	crescendo	accelerate
15	0.3572378109081882	3	lie	low	high	fast	falling	decrescendo	accelerate	high	low	fast	rising	crescendo	accelerate
15	1.188627625385426	4	lie	low	high	fast	falling	decrescendo	accelerate	high	low	fast	rising	crescendo	accelerate
15	1.188627625385426	5	honest	low	high	fast	falling	decrescendo	accelerate	high	low	fast	rising	crescendo	accelerate
15	-0.4741520035690498	6	doubt	low	high	fast	falling	decrescendo	accelerate	high	low	fast	rising	crescendo	accelerate
15	0.3572378109081882	7	doubt	low	high	fast	falling	decrescendo	accelerate	high	low	fast	rising	crescendo	accelerate
15	0.3572378109081882	8	doubt	low	high	fast	falling	decrescendo	accelerate	high	low	fast	rising	crescendo	accelerate
15	0.3572378109081882	9	certain	low	high	fast	falling	decrescendo	accelerate	high	low	fast	rising	crescendo	accelerate
15	0.3572378109081882	10	doubt	low	high	fast	falling	decrescendo	accelerate	high	low	fast	rising	crescendo	accelerate
15	1.188627625385426	11	doubt	low	high	fast	falling	decrescendo	accelerate	high	low	fast	rising	crescendo	accelerate
15	1.188627625385426	12	certain	low	high	fast	falling	decrescendo	accelerate	high	low	fast	rising	crescendo	accelerate
15	1.188627625385426	13	doubt	low	high	fast	falling	decrescendo	accelerate	high	low	fast	rising	crescendo	accelerate
15	0.3572378109081882	14	honest	low	high	fast	falling	decrescendo	accelerate	high	low	fast	rising	crescendo	accelerate
15	1.188627625385426	15	certain	low	high	fast	falling	decrescendo	accelerate	high	low	fast	rising	crescendo	accelerate
15	-0.4741520035690498	16	lie	low	high	fast	falling	decrescendo	accelerate	high	low	fast	rising	crescendo	accelerate
15	0.3572378109081882	17	doubt	low	high	fast	falling	decrescendo	accelerate	high	low	fast	rising	crescendo	accelerate
15	1.188627625385426	18	certain	low	high	fast	falling	decrescendo	accelerate	high	low	fast	rising	crescendo	accelerate
15	-0.4741520035690498	19	doubt	low	high	fast	falling	decrescendo	accelerate	high	low	fast	rising	crescendo	accelerate
15	-1.3055418180462877	20	lie	low	high	fast	falling	decrescendo	accelerate	high	low	fast	rising	crescendo	accelerate
15	0.3572378109081882	21	doubt	low	high	fast	falling	decrescendo	accelerate	high	low	fast	rising	crescendo	accelerate
15	-1.3055418180462877	22	lie	low	high	fast	falling	decrescendo	accelerate	high	low	fast	rising	crescendo	accelerate
15	1.188627625385426	23	certain	low	high	fast	falling	decrescendo	accelerate	high	low	fast	rising	crescendo	accelerate
15	-0.4741520035690498	24	doubt	low	high	fast	falling	decrescendo	accelerate	high	low	fast	rising	crescendo	accelerate
15	0.3572378109081882	25	doubt	low	high	fast	falling	decrescendo	accelerate	high	low	fast	rising	crescendo	accelerate
15	0.3572378109081882	26	lie	low	high	fast	falling	decrescendo	accelerate	high	low	fast	rising	crescendo	accelerate
15	1.188627625385426	27	doubt	low	high	fast	falling	decrescendo	accelerate	high	low	fast	rising	crescendo	accelerate
15	-1.3055418180462877	28	honest	low	high	fast	falling	decrescendo	accelerate	high	low	fast	rising	crescendo	accelerate
15	-0.4741520035690498	29	lie	low	high	fast	falling	decrescendo	accelerate	high	low	fast	rising	crescendo	accelerate
15	1.188627625385426	30	certain	low	high	fast	falling	decrescendo	accelerate	high	low	fast	rising	crescendo	accelerate
15	0.3572378109081882	31	lie	low	high	fast	falling	decrescendo	accelerate	high	low	fast	rising	crescendo	accelerate
15	0.3572378109081882	32	lie	low	high	fast	falling	decrescendo	accelerate	high	low	fast	rising	crescendo	accelerate
15	1.188627625385426	33	lie	low	high	fast	falling	decrescendo	accelerate	high	low	fast	rising	crescendo	accelerate
15	1.188627625385426	34	certain	low	high	fast	falling	decrescendo	accelerate	high	low	fast	rising	crescendo	accelerate
15	1.188627625385426	35	certain	low	high	fast	falling	decrescendo	accelerate	high	low	fast	rising	crescendo	accelerate
15	0.3572378109081882	36	honest	low	high	fast	falling	decrescendo	accelerate	high	low	fast	rising	crescendo	accelerate
15	0.3572378109081882	37	certain	low	high	fast	falling	decrescendo	accelerate	high	low	fast	rising	crescendo	accelerate
15	1.188627625385426	38	honest	low	high	fast	falling	decrescendo	accelerate	high	low	fast	rising	crescendo	accelerate
15	-1.3055418180462877	39	doubt	low	high	fast	falling	decrescendo	accelerate	high	low	fast	rising	crescendo	accelerate
15	-0.4741520035690498	40	doubt	low	high	fast	falling	decrescendo	accelerate	high	low	fast	rising	crescendo	accelerate
15	-2.1369316325235257	41	honest	low	high	fast	falling	decrescendo	accelerate	high	low	fast	rising	crescendo	accelerate
15	1.188627625385426	42	lie	low	high	fast	falling	decrescendo	accelerate	high	low	fast	rising	crescendo	accelerate
15	1.188627625385426	43	certain	low	high	fast	falling	decrescendo	accelerate	high	low	fast	rising	crescendo	accelerate
15	-0.4741520035690498	44	doubt	low	high	fast	falling	decrescendo	accelerate	high	low	fast	rising	crescendo	accelerate
15	1.188627625385426	45	certain	low	high	fast	falling	decrescendo	accelerate	high	low	fast	rising	crescendo	accelerate
15	-0.4741520035690498	46	lie	low	high	fast	falling	decrescendo	accelerate	high	low	fast	rising	crescendo	accelerate
15	0.3572378109081882	47	honest	low	high	fast	falling	decrescendo	accelerate	high	low	fast	rising	crescendo	accelerate
15	-0.4741520035690498	48	doubt	low	high	fast	falling	decrescendo	accelerate	high	low	fast	rising	crescendo	accelerate
15	1.188627625385426	49	certain	low	high	fast	falling	decrescendo	accelerate	high	low	fast	rising	crescendo	accelerate
15	1.188627625385426	50	honest	low	high	fast	falling	decrescendo	accelerate	high	low	fast	rising	crescendo	accelerate
15	0.3572378109081882	51	doubt	low	high	fast	falling	decrescendo	accelerate	high	low	fast	rising	crescendo	accelerate
15	1.188627625385426	52	certain	low	high	fast	falling	decrescendo	accelerate	high	low	fast	rising	crescendo	accelerate
15	1.188627625385426	53	certain	low	high	fast	falling	decrescendo	accelerate	high	low	fast	rising	crescendo	accelerate
15	1.188627625385426	54	certain	low	high	fast	falling	decrescendo	accelerate	high	low	fast	rising	crescendo	accelerate
15	-0.4741520035690498	55	certain	low	high	fast	falling	decrescendo	accelerate	high	low	fast	rising	crescendo	accelerate
15	-1.3055418180462877	56	doubt	low	high	fast	falling	decrescendo	accelerate	high	low	fast	rising	crescendo	accelerate
15	-1.3055418180462877	57	lie	low	high	fast	falling	decrescendo	accelerate	high	low	fast	rising	crescendo	accelerate
15	1.188627625385426	58	honest	low	high	fast	falling	decrescendo	accelerate	high	low	fast	rising	crescendo	accelerate
15	-2.1369316325235257	59	certain	low	high	fast	falling	decrescendo	accelerate	high	low	fast	rising	crescendo	accelerate
15	0.3572378109081882	60	lie	low	high	fast	falling	decrescendo	accelerate	high	low	fast	rising	crescendo	accelerate
15	-0.4741520035690498	61	honest	low	high	fast	falling	decrescendo	accelerate	high	low	fast	rising	crescendo	accelerate
15	0.3572378109081882	62	certain	low	high	fast	falling	decrescendo	accelerate	high	low	fast	rising	crescendo	accelerate
15	1.188627625385426	63	certain	low	high	fast	falling	decrescendo	accelerate	high	low	fast	rising	crescendo	accelerate
15	1.188627625385426	64	honest	low	high	fast	falling	decrescendo	accelerate	high	low	fast	rising	crescendo	accelerate
15	-0.4741520035690498	65	certain	low	high	fast	falling	decrescendo	accelerate	high	low	fast	rising	crescendo	accelerate
15	0.3572378109081882	66	doubt	low	high	fast	falling	decrescendo	accelerate	high	low	fast	rising	crescendo	accelerate
15	-0.4741520035690498	67	doubt	low	high	fast	falling	decrescendo	accelerate	high	low	fast	rising	crescendo	accelerate
15	0.3572378109081882	68	lie	low	high	fast	falling	decrescendo	accelerate	high	low	fast	rising	crescendo	accelerate
15	1.188627625385426	69	honest	low	high	fast	falling	decrescendo	accelerate	high	low	fast	rising	crescendo	accelerate
15	0.3572378109081882	70	doubt	low	high	fast	falling	decrescendo	accelerate	high	low	fast	rising	crescendo	accelerate
15	-0.4741520035690498	71	lie	low	high	fast	falling	decrescendo	accelerate	high	low	fast	rising	crescendo	accelerate
15	-1.3055418180462877	72	honest	low	high	fast	falling	decrescendo	accelerate	high	low	fast	rising	crescendo	accelerate
15	1.188627625385426	73	certain	low	high	fast	falling	decrescendo	accelerate	high	low	fast	rising	crescendo	accelerate
15	1.188627625385426	74	honest	low	high	fast	falling	decrescendo	accelerate	high	low	fast	rising	crescendo	accelerate
15	1.188627625385426	75	honest	low	high	fast	falling	decrescendo	accelerate	high	low	fast	rising	crescendo	accelerate
15	-0.4741520035690498	76	lie	low	high	fast	falling	decrescendo	accelerate	high	low	fast	rising	crescendo	accelerate
15	-0.4741520035690498	77	lie	low	high	fast	falling	decrescendo	accelerate	high	low	fast	rising	crescendo	accelerate
[truncated: 13,665 more rows]

## Sheet: Figure4
Figure 4	Nbr	Gender	Prosody	Normalized Ratings	Native Language
	113	f	certain	0.15439623598190996	French
	113	f	doubt	-0.13064296890777	French
	113	f	honest	0.035629900611210005	French
	113	f	lies	-0.059383167685349965	French
	115	f	certain	0.2706347052334758	French
	115	f	doubt	-0.2749648605172114	French
	115	f	honest	0.1493903572888786	French
	115	f	lies	-0.14506020200514305	French
	121	f	certain	0.6385869525647825	French
	121	f	doubt	-0.5246057573701529	French
	121	f	honest	0.32879190921527685	French
	121	f	lies	-0.4427731044099064	French
	131	m	certain	0.8498844721255358	French
	131	m	doubt	-0.7404296537457312	French
	131	m	honest	0.44425779224743894	French
	131	m	lies	-0.5537126106272423	French
	107	m	certain	0.8621818729211058	French
	107	m	doubt	-0.902874822675494	French
	107	m	honest	0.5468115123245965	French
	107	m	lies	-0.5061185625702063	French
	111	f	certain	0.7765320928914764	French
	111	f	doubt	-0.8450093497602126	French
	111	f	honest	0.4423630793720403	French
	111	f	lies	-0.37388582250330327	French
	129	f	certain	0.5444223749251226	French
	129	f	doubt	-0.5645571864248518	French
	129	f	honest	0.4884852664297158	French
	129	f	lies	-0.43447702374449554	French
	133	m	certain	0.417598177455956	French
	133	m	doubt	-0.41759817745595457	French
	133	m	honest	0.20325575008918184	French
	133	m	lies	-0.2032557500891815	French
	135	m	certain	0.7120816084941547	French
	135	m	doubt	-0.637125649705296	French
	135	m	honest	0.476505738014885	French
	135	m	lies	-0.5514616968037436	French
	137	f	certain	0.4925937499067737	French
	137	f	doubt	-0.524170272336694	French
	137	f	honest	0.20840504803748108	French
	137	f	lies	-0.17682852560755966	French
	123	m	certain	0.46413217071178997	French
	123	m	doubt	-0.5536602036409661	French
	123	m	honest	0.351044129117039	French
	123	m	lies	-0.2615160961878608	French
	127	f	certain	0.49072762824386434	French
	127	f	doubt	-0.4797820305878678	French
	127	f	honest	0.12587437304396554	French
	127	f	lies	-0.136819970699962	French
	103	f	certain	0.014002413741580894	French
	103	f	doubt	-0.23804103360686188	French
	103	f	honest	0.12602172367422254	French
	103	f	lies	0.09801689619106209	French
	109	f	certain	0.7178157846670744	French
	109	f	doubt	-0.621548944740878	French
	109	f	honest	0.2992643067270891	French
	109	f	lies	-0.3955311466532861	French
	117	m	certain	0.23113385876755377	French
	117	m	doubt	-0.056221749429945476	French
	117	m	honest	0.03748116628663051	French
	117	m	lies	-0.21239327562423818	French
	139	f	certain	0.5127799782883782	French
	139	f	doubt	-0.380922269585652	French
	139	f	honest	0.1025559956576753	French
	139	f	lies	-0.23441370436040124	French
	105	m	certain	0.5424147612860617	French
	105	m	doubt	-0.48736371088687885	French
	105	m	honest	0.20563186472635764	French
	105	m	lies	-0.2606829151255397	French
	119	f	certain	0.7375238865568668	French
	119	f	doubt	-0.6375884005735518	French
	119	f	honest	0.4257251702889231	French
	119	f	lies	-0.525660656272239	French
	125	m	certain	0.021276034503823604	French
	125	m	doubt	0.005802554864679152	French
	125	m	honest	-0.0251444044136097	French
	125	m	lies	-0.0019341849548930833	French
	101	f	certain	0.6431426121873886	French
	101	f	doubt	-0.6899821301618213	French
	101	f	honest	0.43416630122453975	French
	101	f	lies	-0.38732678325010855	French
	31	f	certain	0.7619628597521214	English
	31	f	doubt	-0.7565202678967493	English
	31	f	honest	0.31022773575622087	English
	31	f	lies	-0.3156703276115929	English
	39	f	certain	0.24298642990904407	English
	39	f	doubt	-0.3425230397513017	English
	39	f	honest	0.10246415719056075	English
	39	f	lies	-0.002927547348301593	English
	49	m	certain	0.31164982891945264	English
	49	m	doubt	-0.3784319351164778	English
	49	m	honest	0.21147666962391423	English
	49	m	lies	-0.14469456342688872	English
	19	m	certain	0.23525252778571268	Spanish
	19	m	doubt	-0.34969970346524887	Spanish
	19	m	honest	0.336983350611967	Spanish
	19	m	lies	-0.22253617493243097	Spanish
	26	f	certain	0.048409230798891915	English
	26	f	doubt	-0.10892076929750648	English
	26	f	honest	0.12102307699722965	English
	26	f	lies	-0.060511538498614466	English
	44	m	certain	0.2640666865262218	English
	44	m	doubt	-0.31470961270933323	English
	44	m	honest	0.22065846408355516	English
	44	m	lies	-0.17001553790044446	English
	47	f	certain	0.7706328949876222	English
	47	f	doubt	-0.7012065080518001	English
	47	f	honest	0.5373602348832609	English
	47	f	lies	-0.6067866218190826	English
	27	f	certain	0.6722393311749411	English
	27	f	doubt	-0.6939946493359428	English
	27	f	honest	0.4633882768293283	English
	27	f	lies	-0.4416329586683272	English
	30	m	certain	0.7450011852482664	English
	30	m	doubt	-0.7906717559914546	English
	30	m	honest	0.3396748699024657	English
	30	m	lies	-0.29400429915927717	English
	35	m	certain	0.38543338993251336	English
	35	m	doubt	-0.21547850933235013	English
	35	m	honest	0.20333887500376682	English
	35	m	lies	-0.37329375560393047	English
	45	f	certain	0.496578213141284	English
	45	f	doubt	-0.5963275485321095	English
	45	f	honest	0.3924919501247705	English
	45	f	lies	-0.29274261473394464	English
	20	m	certain	0.801582945210451	Spanish
	20	m	doubt	-0.8937189159242941	Spanish
	20	m	honest	0.5313174311165053	Spanish
	20	m	lies	-0.4391814604026605	Spanish
	29	m	certain	0.18375663536383005	English
	29	m	doubt	-0.24400471253229886	English
	29	m	honest	0.08133490417743298	English
	29	m	lies	-0.02108682700896405	English
	17	f	certain	0.5071548610235016	Spanish
	17	f	doubt	-0.6050268517473344	Spanish
	17	f	honest	0.31141087957583463	Spanish
	17	f	lies	-0.21353888885200034	Spanish
	13	m	certain	0.5830474739110311	Spanish
	13	m	doubt	-0.4809469946086386	Spanish
	13	m	honest	0.3466042586844378	Spanish
	13	m	lies	-0.44870473798683047	Spanish
	32	f	certain	0.5708431646888181	Spanish
	32	f	doubt	-0.6473479187192782	Spanish
	32	f	honest	0.30013403504257413	Spanish
	32	f	lies	-0.223629281012114	Spanish
	33	f	certain	0.8685240762878146	English
	33	f	doubt	-0.84071107821164	English
	33	f	honest	0.5954510042671913	English
	33	f	lies	-0.6232640023433665	English
	37	f	certain	0.6163372236328828	English
	37	f	doubt	-0.5633463209309877	English
	37	f	honest	0.3526021780823124	English
	37	f	lies	-0.4316019556789133	English
	52	m	certain	0.49641118991237426	Spanish
	52	m	doubt	-0.38412770647981337	Spanish
	52	m	honest	0.08273519831872926	Spanish
	52	m	lies	-0.19501868175128986	Spanish
	50	m	certain	-0.03800249434729786	Spanish
	50	m	doubt	0.04813649283991064	Spanish
	50	m	honest	0.0329354951009915	Spanish
	50	m	lies	-0.04306949359360429	Spanish
	16	f	certain	0.09745512910583255	Spanish
	16	f	doubt	-0.21843391006479665	Spanish
	16	f	honest	-0.030244695239740844	Spanish
	16	f	lies	0.15122347619870563	Spanish
	24	m	certain	0.5649108804333174	English
	24	m	doubt	-0.5248899461246908	English
	24	m	honest	0.2509004727810101	English
	24	m	lies	-0.29092140708963815	English
	53	f	certain	0.4290306787490847	Spanish
	53	f	doubt	-0.6921694950485239	Spanish
	53	f	honest	0.49004837528228756	Spanish
	53	f	lies	-0.22690955898285034	Spanish
	28	f	certain	0.48335215815079074	English
	28	f	doubt	-0.5484187948249357	English
	28	f	honest	0.2788570143177643	English
	28	f	lies	-0.21379037764361883	English
	38	m	certain	-0.07684450686371976	English
	38	m	doubt	0.010977786694817096	English
	38	m	honest	0.054888933474085445	English
	38	m	lies	0.010977786694817348	English
	14	m	certain	0.25100703819663267	Spanish
	14	m	doubt	-0.2478094963087776	Spanish
	14	m	honest	0.2254267030937911	Spanish
	14	m	lies	-0.22862424498164655	Spanish
	12	f	certain	0.7459196067687798	Spanish
	12	f	doubt	-0.6103319950780561	Spanish
	12	f	honest	0.3837259722587984	Spanish
	12	f	lies	-0.40806611441407575	Spanish
	22	m	certain	0.5360105634879498	Spanish
	22	m	doubt	-0.6526553493247041	Spanish
	22	m	honest	0.4804654273752089	Spanish
	22	m	lies	-0.3638206415384524	Spanish
	15	f	certain	0.6855850336857107	Spanish
	15	f	doubt	-0.6761286883934933	Spanish
	15	f	honest	0.46808909196472687	Spanish
	15	f	lies	-0.4775454372569428	Spanish
	48	m	certain	0.10031447076800036	English
	48	m	doubt	-0.2266363969202969	English
	48	m	honest	0.040868858461037154	English
	48	m	lies	0.08545306769125943	English
	34	m	certain	0.24582359978945403	English
	34	m	doubt	-0.21304711981752697	English
	34	m	honest	-0.06009021328186622	English
	34	m	lies	0.027313733309939404	English
	23	m	certain	0.19017627131737916	Spanish
	23	m	doubt	-0.23772033914672397	Spanish
	23	m	honest	0.12361457635629651	Spanish
	23	m	lies	-0.07607050852695152	Spanish
	55	f	certain	-0.00991585142353566	Spanish
	55	f	doubt	-0.0575119382565081	Spanish
	55	f	honest	0.10907436565889479	Spanish
	55	f	lies	-0.04164657597885062	Spanish
	51	f	certain	-0.009285530493370145	Spanish
	51	f	doubt	0.07737942077808348	Spanish
	51	f	honest	0.1021408354270703	Spanish
	51	f	lies	-0.17023472571178414	Spanish
	18	f	certain	-0.08909317099381577	Spanish
	18	f	doubt	0.04327382591128188	Spanish
	18	f	honest	-0.05854694093879321	Spanish
	18	f	lies	0.10436628602132685	Spanish
	36	f	certain	0.3773000050811724	Spanish
	36	f	doubt	-0.4071429433361801	Spanish
	36	f	honest	0.24940169827399514	Spanish
	36	f	lies	-0.21955876001898803	Spanish
	54	f	certain	0.43922144128829016	Spanish
	54	f	doubt	-0.3829110000974836	Spanish
	54	f	honest	0.14077610297701604	Spanish
	54	f	lies	-0.19708654416782231	Spanish
	40	m	certain	0.7879809005765024	English
	40	m	doubt	-0.8180948203437574	English
	40	m	honest	0.5671454889499661	English
	40	m	lies	-0.5370315691827128	English
	41	f	certain	0.0735769402128056	English
	41	f	doubt	0.009596992201670157	English
	41	f	honest	-0.060780950610579115	English
	41	f	lies	-0.022392981803897597	English
	25	m	certain	0.0960262163010424	English
	25	m	doubt	-0.10475587232840937	English
	25	m	honest	0.18332277657471704	English
	25	m	lies	-0.17459312054734918	English
	21	f	certain	-0.03996446400555483	Spanish
	21	f	doubt	0.01332148800185165	Spanish
	21	f	honest	0.013321488001851687	Spanish
	21	f	lies	0.013321488001851673	Spanish
	46	m	certain	0.582259112204389	English
	46	m	doubt	-0.5871315733943838	English
	46	m	honest	0.4360852765045424	English
	46	m	lies	-0.43121281531454736	English
	43	m	certain	0.026025038264852807	Spanish
	43	m	doubt	-0.14053520663020344	Spanish
	43	m	honest	0.23422534438367307	Spanish
	43	m	lies	-0.11971517601832131	Spanish

## Sheet: Figure5
Figure 5b								Figure 5c
Nbr	Accuracy (R-UR)	Confidence (R-UR)	RT (R-UR)	dprime (R-UR)	meta_dprime (R-UR)	meta_efficiency (R-UR)		Nbr	Reliability	Position stream audio	Correct	Confidence
1	-0.08333333333333326	-0.13541666666666652	0.09480638677875186	-0.7230999999999983	-0.4677999999999991	0.0791123692674871		1	reliable	1	0.625	2.09375
2	-0.10752688172043012	-0.19354838709677402	0.1604548359429958	-0.363700000000003	-0.3982000000000008	-0.033497946234291476		1	reliable	2	0.6875	2.28125
3	-0.07446808510638292	-0.14361702127659548	0.24671515251727794	0.13230000000000652	0.06340000000000034	-0.03492590901469994		1	reliable	3	0.53125	2.0625
4	-0.03438592298270249	-0.057957159501687894	0.3055582245517394	-0.32709999999999284	-0.3958999999999897	-0.05174407690699634		1	reliable	4	0.84375	2.8125
5	0.0	-0.08854166666666652	-0.017924138655264876	0.24689999999998746	0.23350000000000182	0.0025541516010376686		1	reliable	5	0.75	2.6875
6	0.04166666666666663	0.046875	-0.004892726739247788	0.20429999999999904	0.17709999999999915	-0.0018228021987497511		1	reliable	6	0.8125	3.375
7	0.01041666666666663	0.0625	-0.19451237966616963	0.34390000000000387	0.3121999999999978	0.008049032556498914		1	unreliable	1	0.6875	2.375
8	-0.028612490201201934	-0.15103214005748633	0.14928400689389942	-0.15440000000000742	-0.13929999999999776	-0.004059675036239829		1	unreliable	2	0.65625	2.1875
9	-0.008407687028139987	-0.04707160832761392	0.16910288447620303	-0.16389999999999283	-0.07820000000000005	0.035388099806011875		1	unreliable	3	0.84375	2.15625
10	-0.037840383390121524	-0.12105598493033076	0.21447138374982933	0.013199999999992107	-0.060000000000001164	-0.06169804369758625		1	unreliable	4	0.90625	2.90625
11	0.029075630252100804	0.20487394957983174	-0.03408033968019897	-0.04289999999999372	0.0569999999999975	0.04446888223177292		1	unreliable	5	0.875	2.8125
12	-0.10166915139290833	-0.08550381478558311	0.024255631099563857	-0.3460199999999948	-0.2893100000000005	0.019610435392502956		1	unreliable	6	0.78125	3.6875
13	-0.04307208994709	0.037533068783068835	-0.048924642698790155	-0.20469999999999966	-0.10190000000000032	0.03512792449144986		2	reliable	1	0.65625	2.71875
14	-0.08661876688774262	0.002763448784082634	0.052906004393080686	-0.2762999999999922	-0.16769999999999974	0.02712679775238458		2	reliable	2	0.7096774193548387	2.4516129032258065
15	0.02583586626139822	-0.04654958910278095	-0.09984605281213144	0.6022000000000145	0.43310000000001647	-0.039970060198260327		2	reliable	3	0.5666666666666667	2.8666666666666667
16	-0.015625	-0.06770833333333348	0.22241336479783058	-0.28430000000001554	0.18179999999998264	0.18276788863526217		2	reliable	4	0.59375	2.6875
17	-0.044908466819222004	-0.17597254004576657	0.16603790126076046	0.03880000000000017	-0.09389999999999477	-0.07919965607994406		2	reliable	5	0.7096774193548387	2.903225806451613
18	-0.04019415357766143	-0.11131108202443274	0.11851894410154795	-0.2296000000000038	-0.1717999999999935	0.017322442719787556		2	reliable	6	0.8333333333333334	3.7
19	0.00820783132530123	-0.07228915662650603	-0.13816591301955317	0.18989999999998908	0.18359999999999888	0.005444610698615793		2	unreliable	1	0.75	3.09375
20	0.02051729148503345	0.06041848299912811	0.07937051705308029	-0.24089999999998746	-0.14109999999999934	0.03203901433243306		2	unreliable	2	0.8333333333333334	2.9
21	0.029641143106457157	-0.1698843804537522	-0.1088269108656088	0.14220000000000055	-0.021699999999999164	-0.09183670067575167		2	unreliable	3	0.6666666666666666	2.6333333333333333
22	-0.0194358292718948	0.027735932653965456	0.034275675714324105	-0.5474000000000034	-0.7203000000000113	-0.10024278529411956		2	unreliable	4	0.75	2.875
23	-0.05737704918032793	-0.16199541688700858	0.16469833225920683	-0.305399999999987	-0.13629999999999232	0.05911571354298262		2	unreliable	5	0.7666666666666667	3.066666666666667
24	-0.017142857142857126	-0.4265546218487395	0.32929612909044526	0.016499999999994852	0.107580000000003	0.07989809710037188		2	unreliable	6	0.9375	3.84375
25	-0.05654668753260306	-0.014553990610328693	0.13275731025291915	-0.5200000000000029	-0.4225699999999998	0.015867014344372654		3	reliable	1	0.4375	2.375
26	0.011791579207309555	0.023459686381035016	-0.18484917477717122	-0.024899999999999922	-0.054199999999998694	-0.016028143566088948		3	reliable	2	0.4838709677419355	2.4516129032258065
27	-0.01041666666666663	0.02604166666666652	-0.04565792034069727	-0.11550000000000771	-0.14490000000000247	-0.02291923787171235		3	reliable	3	0.5806451612903226	2.5483870967741935
28	-0.0299729821006417	0.13593380614657224	-0.14154672675018443	-0.08569999999998901	-0.06810000000000671	0.002315038559832394		3	reliable	4	0.6774193548387096	2.774193548387097
29	-0.009122930609369528	0.08675589996477617	-0.12455736403315854	-0.3502999999999912	-0.42360000000000175	-0.050728477413103934		3	reliable	5	0.7419354838709677	3.096774193548387
30	-0.010246305418719293	-0.03563218390804579	0.06527083059445626	-0.2551000000000059	0.0023000000000046317	0.11008307189544231		3	reliable	6	0.8125	3.34375
31	-0.0011090945755193315	0.08872756604154075	0.10785297346009326	-0.12760000000001392	0.07390000000001518	0.06468822434082322		3	unreliable	1	0.5161290322580645	2.4516129032258065
32	0.04274898078043099	-0.014385556202678895	0.1684710144927215	0.22274999999999956	0.2163000000000015	0.025619999110991998		3	unreliable	2	0.6333333333333333	2.3666666666666667
33	-0.050923119316616194	-0.10589694130614502	-0.08738218447694956	0.02150000000000274	0.13289999999999358	0.062108235716704874		3	unreliable	3	0.6451612903225806	2.774193548387097
34	0.03910614525139655	-0.005586592178770555	0.09639262886686684	0.0925700000000047	0.016210000000000835	-0.0739502585561862		3	unreliable	4	0.65625	2.96875
35	0.058196239717978826	0.16489424206815517	-0.016631016523942055	0.057200000000000584	0.16100000000000114	0.07674319465142099		3	unreliable	5	0.8125	3.03125
36	-0.10608063450099148	-0.000991407799074473	-0.07384778882837928	-0.8503000000000018	-0.5358000000000023	0.1059268929244308		3	unreliable	6	0.90625	3.8125
37	-0.03442129887490253	-0.06586276038765737	0.3308875421592248	-0.24499999999999345	-0.25039999999999774	-0.015522253066171054		4	reliable	1	0.8333333333333334	3.1333333333333333
38	0.0043670789433502	-0.01545274087646975	-0.0909776807759699	-0.29439999999999666	-0.1298000000000059	0.06794413462689775		4	reliable	2	0.6551724137931034	2.413793103448276
39	0.04594298245614037	0.037006578947368585	0.028116309825788832	0.02819999999999867	0.12848999999999944	0.08504911045394259		4	reliable	3	0.875	3.03125
40	0.012134598603839364	-0.05851876090750441	0.014483320437384872	-0.0899000000000012	-0.11390000000000033	-0.021781199173147137		4	reliable	4	0.896551724137931	3.103448275862069
								4	reliable	5	0.7857142857142857	3.5357142857142856
								4	reliable	6	0.8709677419354839	3.6451612903225805
								4	unreliable	1	0.8125	2.8125
								4	unreliable	2	0.7741935483870968	2.7096774193548385
								4	unreliable	3	0.8387096774193549	2.935483870967742
								4	unreliable	4	0.9	3.4
								4	unreliable	5	0.9375	3.5625
								4	unreliable	6	0.8709677419354839	3.806451612903226
								5	reliable	1	0.625	3.53125
								5	reliable	2	0.65625	3.53125
								5	reliable	3	0.71875	3.59375
								5	reliable	4	0.875	3.71875
								5	reliable	5	0.96875	3.90625
								5	reliable	6	0.96875	3.96875
								5	unreliable	1	0.5625	3.4375
								5	unreliable	2	0.46875	3.59375
								5	unreliable	3	0.84375	3.90625
								5	unreliable	4	0.9375	3.875
								5	unreliable	5	1.0	4.0
								5	unreliable	6	1.0	3.96875
								6	reliable	1	0.59375	2.6875
								6	reliable	2	0.71875	2.4375
								6	reliable	3	0.65625	2.625
								6	reliable	4	0.65625	3.0625
								6	reliable	5	0.8125	3.15625
								6	reliable	6	0.9375	3.875
								6	unreliable	1	0.5625	2.75
								6	unreliable	2	0.5625	2.34375
								6	unreliable	3	0.53125	2.53125
								6	unreliable	4	0.71875	2.6875
								6	unreliable	5	0.8125	3.375
								6	unreliable	6	0.9375	3.875
								7	reliable	1	0.5625	3.875
								7	reliable	2	0.5625	3.9375
								7	reliable	3	0.71875	3.78125
								7	reliable	4	0.8125	3.84375
								7	reliable	5	0.84375	3.90625
								7	reliable	6	0.90625	4.0
								7	unreliable	1	0.5625	3.78125
								7	unreliable	2	0.59375	3.71875
								7	unreliable	3	0.625	3.875
								7	unreliable	4	0.75	3.78125
								7	unreliable	5	0.875	3.90625
								7	unreliable	6	0.9375	3.90625
								8	reliable	1	0.6896551724137931	3.206896551724138
								8	reliable	2	0.6785714285714286	3.4642857142857144
								8	reliable	3	0.6451612903225806	3.4193548387096775
								8	reliable	4	0.5555555555555556	2.814814814814815
								8	reliable	5	0.7	2.8
								8	reliable	6	0.6296296296296297	3.4074074074074074
								8	unreliable	1	0.8	3.6
								8	unreliable	2	0.5	2.9642857142857144
								8	unreliable	3	0.6	3.3
								8	unreliable	4	0.6551724137931034	3.5517241379310347
								8	unreliable	5	0.7	3.2
								8	unreliable	6	0.8064516129032258	3.3870967741935485
								9	reliable	1	0.7096774193548387	3.903225806451613
								9	reliable	2	0.6333333333333333	3.8
								9	reliable	3	0.78125	3.84375
								9	reliable	4	0.6774193548387096	3.774193548387097
								9	reliable	5	0.90625	4.0
								9	reliable	6	0.96875	3.9375
								9	unreliable	1	0.8	3.8666666666666667
								9	unreliable	2	0.8	3.933333333333333
								9	unreliable	3	0.625	3.90625
								9	unreliable	4	0.71875	3.84375
								9	unreliable	5	0.8666666666666667	4.0
								9	unreliable	6	0.9375	4.0
								10	reliable	1	0.53125	3.46875
								10	reliable	2	0.40625	3.09375
								10	reliable	3	0.45161290322580644	3.032258064516129
								10	reliable	4	0.5	3.53125
								10	reliable	5	0.78125	3.75
								10	reliable	6	0.78125	3.75
								10	unreliable	1	0.625	3.375
								10	unreliable	2	0.5625	3.5
								10	unreliable	3	0.3870967741935484	3.5806451612903225
								10	unreliable	4	0.5483870967741935	3.4193548387096775
								10	unreliable	5	0.6451612903225806	3.5806451612903225
								10	unreliable	6	0.90625	3.90625
								11	reliable	1	0.75	3.2142857142857144
								11	reliable	2	0.8333333333333334	2.5416666666666665
								11	reliable	3	0.5384615384615384	2.769230769230769
								11	reliable	4	0.8666666666666667	3.066666666666667
								11	reliable	5	0.967741935483871	3.3548387096774195
								11	reliable	6	0.9032258064516129	3.870967741935484
								11	unreliable	1	0.76	2.76
								11	unreliable	2	0.7586206896551724	2.689655172413793
								11	unreliable	3	0.6071428571428571	2.3214285714285716
								11	unreliable	4	0.7741935483870968	2.5161290322580645
								11	unreliable	5	0.8387096774193549	3.3870967741935485
								11	unreliable	6	0.967741935483871	4.0
								12	reliable	1	0.375	3.71875
								12	reliable	2	0.53125	3.96875
								12	reliable	3	0.45161290322580644	3.838709677419355
								12	reliable	4	0.53125	3.875
								12	reliable	5	0.6774193548387096	3.6451612903225805
								12	reliable	6	0.7419354838709677	3.806451612903226
								12	unreliable	1	0.7241379310344828	3.9655172413793105
								12	unreliable	2	0.6	3.933333333333333
								12	unreliable	3	0.5483870967741935	3.774193548387097
								12	unreliable	4	0.5806451612903226	3.903225806451613
								12	unreliable	5	0.5172413793103449	3.8275862068965516
								12	unreliable	6	0.9354838709677419	3.967741935483871
								13	reliable	1	0.625	2.875
								13	reliable	2	0.65625	2.78125
								13	reliable	3	0.65625	2.53125
								13	reliable	4	0.65625	3.03125
								13	reliable	5	0.84375	3.15625
								13	reliable	6	0.84375	3.4375
								13	unreliable	1	0.625	2.59375
								13	unreliable	2	0.8	2.7666666666666666
								13	unreliable	3	0.6875	2.59375
								13	unreliable	4	0.7419354838709677	2.967741935483871
								13	unreliable	5	0.75	3.0
								13	unreliable	6	0.9375	3.65625
								14	reliable	1	0.6333333333333333	3.7666666666666666
								14	reliable	2	0.78125	3.5
								14	reliable	3	0.5517241379310345	3.310344827586207
								14	reliable	4	0.7142857142857143	3.7142857142857144
								14	reliable	5	0.7037037037037037	3.7037037037037037
								14	reliable	6	0.9354838709677419	3.870967741935484
								14	unreliable	1	0.6451612903225806	3.4516129032258065
								14	unreliable	2	0.7741935483870968	3.5806451612903225
								14	unreliable	3	0.8888888888888888	3.6666666666666665
								14	unreliable	4	0.7741935483870968	3.6129032258064515
								14	unreliable	5	0.84375	3.71875
								14	unreliable	6	0.9375	3.8125
								15	reliable	1	0.875	2.8125
								15	reliable	2	0.9	2.7333333333333334
								15	reliable	3	0.8333333333333334	3.066666666666667
								15	reliable	4	0.75	3.03125
								15	reliable	5	0.9375	3.53125
								15	reliable	6	1.0	4.0
								15	unreliable	1	0.7419354838709677	2.935483870967742
								15	unreliable	2	0.84375	2.96875
								15	unreliable	3	0.8125	2.875
								15	unreliable	4	0.7741935483870968	3.064516129032258
								15	unreliable	5	0.967741935483871	3.6451612903225805
								15	unreliable	6	1.0	4.0
								16	reliable	1	0.8125	3.0
								16	reliable	2	0.875	3.375
								16	reliable	3	0.8125	3.21875
								16	reliable	4	0.84375	3.59375
								16	reliable	5	0.90625	3.875
								16	reliable	6	1.0	4.0
								16	unreliable	1	0.90625	3.46875
								16	unreliable	2	0.84375	3.1875
								16	unreliable	3	0.71875	3.5
								16	unreliable	4	0.90625	3.59375
								16	unreliable	5	1.0	3.71875
								16	unreliable	6	0.96875	4.0
								17	reliable	1	0.625	2.03125
								17	reliable	2	0.625	2.15625
								17	reliable	3	0.6774193548387096	2.4193548387096775
								17	reliable	4	0.7096774193548387	2.225806451612903
								17	reliable	5	0.65625	2.65625
								17	reliable	6	0.96875	3.875
								17	unreliable	1	0.6875	2.0625
								17	unreliable	2	0.75	2.03125
								17	unreliable	3	0.6333333333333333	2.3333333333333335
								17	unreliable	4	0.6551724137931034	2.6551724137931036
								17	unreliable	5	0.8275862068965517	3.413793103448276
								17	unreliable	6	0.96875	3.96875
								18	reliable	1	0.5625	3.34375
								18	reliable	2	0.59375	2.78125
								18	reliable	3	0.53125	3.0
								18	reliable	4	0.625	3.125
								18	reliable	5	0.875	3.46875
								18	reliable	6	0.875	3.84375
								18	unreliable	1	0.6129032258064516	3.3548387096774195
								18	unreliable	2	0.59375	3.125
								18	unreliable	3	0.625	3.09375
								18	unreliable	4	0.625	3.1875
								18	unreliable	5	0.875	3.5
								18	unreliable	6	0.96875	3.96875
								19	reliable	1	0.8333333333333334	3.1666666666666665
								19	reliable	2	0.8695652173913043	3.391304347826087
								19	reliable	3	0.88	3.52
								19	reliable	4	0.8333333333333334	3.4
								19	reliable	5	0.9655172413793104	3.5172413793103448
								19	reliable	6	0.9655172413793104	3.9310344827586206
								19	unreliable	1	0.7777777777777778	3.3333333333333335
								19	unreliable	2	0.68	3.24
								19	unreliable	3	0.9629629629629629	3.2962962962962963
								19	unreliable	4	0.9230769230769231	3.769230769230769
								19	unreliable	5	0.9354838709677419	3.774193548387097
								19	unreliable	6	1.0	3.933333333333333
								20	reliable	1	0.75	2.9642857142857144
								20	reliable	2	0.71875	3.0625
								20	reliable	3	0.7333333333333333	3.3
								20	reliable	4	0.84375	2.90625
								20	reliable	5	0.875	3.375
								20	reliable	6	0.967741935483871	3.806451612903226
								20	unreliable	1	0.6896551724137931	2.8275862068965516
								20	unreliable	2	0.65625	2.875
								20	unreliable	3	0.7096774193548387	2.935483870967742
								20	unreliable	4	0.8709677419354839	3.032258064516129
								20	unreliable	5	0.9032258064516129	3.5483870967741935
								20	unreliable	6	0.9375	3.8125
								21	reliable	1	0.4375	2.90625
								21	reliable	2	0.71875	3.46875
								21	reliable	3	0.7096774193548387	3.161290322580645
								21	reliable	4	0.6875	3.5
								21	reliable	5	0.75	3.53125
								21	reliable	6	0.84375	3.71875
								21	unreliable	1	0.59375	3.5625
								21	unreliable	2	0.53125	3.34375
								21	unreliable	3	0.65625	3.4375
								21	unreliable	4	0.53125	3.5
								21	unreliable	5	0.75	3.59375
								21	unreliable	6	0.90625	3.875
								22	reliable	1	0.71875	3.96875
								22	reliable	2	0.6206896551724138	3.896551724137931
								22	reliable	3	0.8125	3.96875
								22	reliable	4	0.7586206896551724	3.9310344827586206
								22	reliable	5	0.84375	4.0
								22	reliable	6	0.9032258064516129	4.0
								22	unreliable	1	0.7096774193548387	3.903225806451613
								22	unreliable	2	0.7741935483870968	3.935483870967742
								22	unreliable	3	0.7333333333333333	3.966666666666667
								22	unreliable	4	0.7931034482758621	3.8620689655172415
								22	unreliable	5	0.8666666666666667	3.966666666666667
								22	unreliable	6	0.90625	3.96875
								23	reliable	1	0.7586206896551724	2.6206896551724137
								23	reliable	2	0.6451612903225806	2.6129032258064515
								23	reliable	3	0.5666666666666667	2.433333333333333
								23	reliable	4	0.7	2.7666666666666666
								23	reliable	5	0.967741935483871	3.3225806451612905
								23	reliable	6	1.0	3.90625
								23	unreliable	1	0.8333333333333334	2.966666666666667
								23	unreliable	2	0.6129032258064516	2.4516129032258065
								23	unreliable	3	0.8	2.566666666666667
								23	unreliable	4	0.8064516129032258	3.096774193548387
								23	unreliable	5	0.9375	3.6875
								23	unreliable	6	1.0	3.875
								24	reliable	1	0.5	2.3
								24	reliable	2	0.52	2.08
								24	reliable	3	0.41935483870967744	2.3870967741935485
								24	reliable	4	0.6	2.56
								24	reliable	5	0.6896551724137931	3.1379310344827585
								24	reliable	6	0.8666666666666667	3.466666666666667
								24	unreliable	1	0.43333333333333335	3.1333333333333333
								24	unreliable	2	0.5517241379310345	3.0344827586206895
								24	unreliable	3	0.5357142857142857	2.857142857142857
								24	unreliable	4	0.6538461538461539	2.769230769230769
								24	unreliable	5	0.6666666666666666	3.066666666666667
								24	unreliable	6	0.84375	3.625
								25	reliable	1	0.5	3.7857142857142856
								25	reliable	2	0.5833333333333334	4.0
								25	reliable	3	0.6875	3.875
								25	reliable	4	0.6818181818181818	3.6363636363636362
								25	reliable	5	0.64	3.8
								25	reliable	6	0.8888888888888888	4.0
								25	unreliable	1	0.7894736842105263	3.736842105263158
								25	unreliable	2	0.5652173913043478	3.739130434782609
								25	unreliable	3	0.6785714285714286	3.9285714285714284
								25	unreliable	4	0.6111111111111112	3.7222222222222223
								25	unreliable	5	0.875	4.0
								25	unreliable	6	0.782608695652174	4.0
								26	reliable	1	0.8666666666666667	3.8
								26	reliable	2	0.6666666666666666	3.3333333333333335
								26	reliable	3	0.7666666666666667	3.3
								26	reliable	4	0.6774193548387096	3.5483870967741935
								26	reliable	5	0.7142857142857143	3.5357142857142856
								26	reliable	6	1.0	3.84375
								26	unreliable	1	0.5666666666666667	3.5
								26	unreliable	2	0.7419354838709677	3.4193548387096775
								26	unreliable	3	0.6785714285714286	3.2857142857142856
								26	unreliable	4	0.8666666666666667	3.466666666666667
								26	unreliable	5	0.8064516129032258	3.5483870967741935
								26	unreliable	6	0.96875	4.0
								27	reliable	1	0.5625	3.28125
								27	reliable	2	0.75	3.40625
								27	reliable	3	0.65625	3.25
								27	reliable	4	0.625	3.40625
								27	reliable	5	0.84375	3.75
								27	reliable	6	1.0	3.96875
								27	unreliable	1	0.75	3.15625
								27	unreliable	2	0.5	3.25
								27	unreliable	3	0.71875	3.25
								27	unreliable	4	0.75	3.46875
								27	unreliable	5	0.8125	3.78125
								27	unreliable	6	0.96875	4.0
								28	reliable	1	0.5	3.375
								28	reliable	2	0.59375	3.375
								28	reliable	3	0.53125	3.34375
								28	reliable	4	0.6129032258064516	3.3225806451612905
								28	reliable	5	0.6666666666666666	3.533333333333333
								28	reliable	6	0.90625	3.71875
								28	unreliable	1	0.6875	3.03125
								28	unreliable	2	0.41935483870967744	3.129032258064516
								28	unreliable	3	0.46875	3.28125
								28	unreliable	4	0.7096774193548387	3.225806451612903
								28	unreliable	5	0.9375	3.4375
								28	unreliable	6	0.7666666666666667	3.7666666666666666
								29	reliable	1	0.7931034482758621	2.896551724137931
								29	reliable	2	0.75	2.607142857142857
								29	reliable	3	0.8148148148148148	3.074074074074074
								29	reliable	4	0.8620689655172413	3.0689655172413794
								29	reliable	5	0.9629629629629629	3.5185185185185186
								29	reliable	6	0.8666666666666667	3.8333333333333335
								29	unreliable	1	0.8	2.72
								29	unreliable	2	0.7692307692307693	2.730769230769231
								29	unreliable	3	0.84	2.96
								29	unreliable	4	0.8387096774193549	2.935483870967742
								29	unreliable	5	0.896551724137931	3.3448275862068964
								29	unreliable	6	0.9354838709677419	3.6774193548387095
								30	reliable	1	0.7037037037037037	2.7777777777777777
								30	reliable	2	0.6333333333333333	2.9
								30	reliable	3	0.7142857142857143	2.9285714285714284
								30	reliable	4	0.8333333333333334	3.2333333333333334
								30	reliable	5	0.84375	3.5
								30	reliable	6	0.9642857142857143	3.8214285714285716
								30	unreliable	1	0.75	2.9285714285714284
								30	unreliable	2	0.8275862068965517	3.0344827586206895
								30	unreliable	3	0.7586206896551724	3.103448275862069
								30	unreliable	4	0.6666666666666666	3.2333333333333334
								30	unreliable	5	0.8620689655172413	3.4482758620689653
								30	unreliable	6	0.896551724137931	3.6551724137931036
								31	reliable	1	0.96	3.16
								31	reliable	2	0.9615384615384616	3.076923076923077
								31	reliable	3	0.8064516129032258	2.4193548387096775
								31	reliable	4	0.9310344827586207	2.896551724137931
								31	reliable	5	0.9655172413793104	3.4482758620689653
								31	reliable	6	1.0	3.870967741935484
								31	unreliable	1	0.9259259259259259	3.185185185185185
								31	unreliable	2	0.8571428571428571	2.3214285714285716
								31	unreliable	3	0.9259259259259259	2.5555555555555554
								31	unreliable	4	0.9032258064516129	2.838709677419355
								31	unreliable	5	1.0	3.466666666666667
								31	unreliable	6	1.0	3.870967741935484
								32	reliable	1	0.5517241379310345	3.8275862068965516
								32	reliable	2	0.6060606060606061	3.696969696969697
								32	reliable	3	0.64	3.8
								32	reliable	4	0.52	3.72
								32	reliable	5	0.5294117647058824	3.735294117647059
								32	reliable	6	0.6666666666666666	3.75
								32	unreliable	1	0.7307692307692307	3.769230769230769
								32	unreliable	2	0.43243243243243246	3.675675675675676
								32	unreliable	3	0.3076923076923077	3.6153846153846154
								32	unreliable	4	0.5	3.7058823529411766
								32	unreliable	5	0.6666666666666666	3.857142857142857
								32	unreliable	6	0.5675675675675675	3.918918918918919
								33	reliable	1	0.6875	2.875
								33	reliable	2	0.6451612903225806	3.096774193548387
								33	reliable	3	0.5625	2.78125
								33	reliable	4	0.5	2.875
								33	reliable	5	0.75	3.21875
								33	reliable	6	0.90625	3.875
								33	unreliable	1	0.75	2.9375
								33	unreliable	2	0.46875	3.125
								33	unreliable	3	0.59375	3.03125
								33	unreliable	4	0.7741935483870968	3.161290322580645
								33	unreliable	5	0.8387096774193549	3.3870967741935485
								33	unreliable	6	0.9375	3.71875
								34	reliable	1	0.6428571428571429	2.642857142857143
								34	reliable	2	0.5	2.71875
								34	reliable	3	0.6206896551724138	2.3793103448275863
								34	reliable	4	0.6551724137931034	2.5517241379310347
								34	reliable	5	0.7096774193548387	2.774193548387097
								34	reliable	6	0.6666666666666666	3.2333333333333334
								34	unreliable	1	0.5666666666666667	2.4
								34	unreliable	2	0.41935483870967744	2.4516129032258065
								34	unreliable	3	0.41379310344827586	2.689655172413793
								34	unreliable	4	0.5666666666666667	2.1666666666666665
								34	unreliable	5	0.7	3.066666666666667
								34	unreliable	6	0.896551724137931	3.6206896551724137
								35	reliable	1	0.6	3.2666666666666666
								35	reliable	2	0.6129032258064516	3.5483870967741935
								35	reliable	3	0.6774193548387096	3.2580645161290325
								35	reliable	4	0.8333333333333334	3.5
								35	reliable	5	0.9333333333333333	3.6666666666666665
								35	reliable	6	0.9375	3.78125
								35	unreliable	1	0.5666666666666667	3.2
								35	unreliable	2	0.5	3.1875
								35	unreliable	3	0.5862068965517241	2.9310344827586206
								35	unreliable	4	0.8	3.1
								35	unreliable	5	0.8125	3.625
								35	unreliable	6	0.96875	3.9375
								36	reliable	1	0.4074074074074074	3.6666666666666665
								36	reliable	2	0.375	3.46875
								36	reliable	3	0.5357142857142857	3.25
								36	reliable	4	0.6551724137931034	3.689655172413793
								36	reliable	5	0.8	3.8333333333333335
								36	reliable	6	0.96875	3.9375
								36	unreliable	1	0.5666666666666667	3.466666666666667
								36	unreliable	2	0.5769230769230769	3.576923076923077
								36	unreliable	3	0.6818181818181818	3.227272727272727
								36	unreliable	4	0.7419354838709677	3.870967741935484
								36	unreliable	5	0.8275862068965517	3.793103448275862
								36	unreliable	6	0.96875	3.8125
								37	reliable	1	0.75	3.53125
								37	reliable	2	0.6551724137931034	3.2413793103448274
								37	reliable	3	0.7419354838709677	3.193548387096774
								37	reliable	4	0.84375	3.40625
								37	reliable	5	0.84375	3.4375
								37	reliable	6	1.0	4.0
								37	unreliable	1	0.84375	3.375
								37	unreliable	2	0.6875	3.15625
								37	unreliable	3	0.78125	3.53125
								37	unreliable	4	0.8387096774193549	3.5483870967741935
								37	unreliable	5	0.9375	3.71875
								37	unreliable	6	0.96875	3.90625
								38	reliable	1	0.6451612903225806	2.5483870967741935
								38	reliable	2	0.6206896551724138	2.793103448275862
								38	reliable	3	0.6129032258064516	2.5483870967741935
								38	reliable	4	0.8666666666666667	3.2666666666666666
								38	reliable	5	0.90625	3.40625
								38	reliable	6	1.0	3.9375
								38	unreliable	1	0.5862068965517241	2.413793103448276
								38	unreliable	2	0.6296296296296297	2.5555555555555554
								38	unreliable	3	0.6333333333333333	2.8333333333333335
								38	unreliable	4	0.8	3.1333333333333333
								38	unreliable	5	1.0	3.6666666666666665
								38	unreliable	6	0.967741935483871	3.935483870967742
								39	reliable	1	0.65625	3.34375
								39	reliable	2	0.53125	3.3125
								39	reliable	3	0.46875	3.4375
								39	reliable	4	0.6875	3.5
								39	reliable	5	0.71875	3.59375
								39	reliable	6	0.75	3.71875
								39	unreliable	1	0.46875	3.21875
								39	unreliable	2	0.59375	3.53125
								39	unreliable	3	0.46875	3.4375
								39	unreliable	4	0.6129032258064516	3.225806451612903
								39	unreliable	5	0.5806451612903226	3.5161290322580645
								39	unreliable	6	0.8125	3.75
								40	reliable	1	0.5625	3.03125
								40	reliable	2	0.6875	2.65625
								40	reliable	3	0.4375	3.09375
								40	reliable	4	0.65625	2.96875
								40	reliable	5	0.8125	3.375
								40	reliable	6	0.9375	3.9375
								40	unreliable	1	0.4838709677419355	2.7096774193548385
								40	unreliable	2	0.40625	3.09375
								40	unreliable	3	0.65625	2.875
								40	unreliable	4	0.71875	3.25
								40	unreliable	5	0.8125	3.625
								40	unreliable	6	0.9375	3.84375

## Sheet: FigureSI
Nbr	segment	Filter amplitude (pitch)	Filter amplitude (loudness)	Filter amplitude (duration)
1	1	0.11343852259336952	0.059368276910400565	0.15863513539265825
1	2	0.12369956475973327	0.14040839730650354	-0.39378683994891583
1	3	0.17749124354817525	0.05729619169653834	0.07049976180041426
1	4	0.2009558900600578	0.18175953826511407	0.20068311831849386
1	5	0.12665842558632276	0.02850491769565645	-0.17639514453951777
1	6	0.05000233747293267	0.022630816674096246
1	7	0.03804214896011217	0.06024107576483986
1	8	0.004671169330906486	0.16625661316652438
1	9	-0.030392562439491747	0.009230390172775984
1	10	-0.04845653153567782	0.060728325130648034
1	11	-0.052862907747572414	0.08765933447777394
1	12	-0.03332869596564808	0.1259161227391286
2	1	-0.028975215770279613	-0.05699025403400007	-0.11986476248117277
2	2	-0.028807202141613343	0.14953431270884715	0.4554289052441739
2	3	-0.05195755934557053	0.14140766018207612	0.334342052627516
2	4	-0.05853175028805319	0.036616558811059324	-0.03851767914114581
2	5	-0.05657916094869136	0.010846214057756303	0.0518466005059915
2	6	-0.05129808533541283	-0.04032370967233283
2	7	-0.0775655032314459	0.05928665432711659
2	8	-0.12762579960067255	-0.22524643842858885
2	9	-0.17700484870961658	-0.015554356914124785
2	10	-0.16761262995243129	-0.08431135472963897
2	11	-0.10280856160924529	-0.0247043740753774
2	12	-0.07123368306696752	0.1551781120590816
3	1	-0.0016687072514454929	0.0064600996031336615	0.1278266130411786
3	2	-0.0006530633389704432	-0.05704316147318818	-0.08335758040285193
3	3	0.013530249115927791	0.36272666261956676	0.30994886886445305
3	4	-0.06489240630599276	0.08083448372363651	0.2320653499663009
3	5	-0.10169812879632724	0.004787784788129137	0.24680158772521552
3	6	-0.13424133755989956	-0.04046598250657324
3	7	-0.15544934400024596	-0.05478610631716002
3	8	-0.14273936171865093	0.23316658672244153
3	9	-0.13668785977581444	0.044997387883545785
3	10	-0.11317029122061684	0.10801144504262923
3	11	-0.08294654933558951	-0.0022194959981523504
3	12	-0.05232270158051904	-0.00450080332184362
4	1	-0.14545748021735372	-0.024733788638009097	-0.04769694351571163
4	2	-0.1648855955036937	-0.24133387037099907	-0.4237784891546367
4	3	-0.2052082438289182	0.007005162525806365	-0.464520468672756
4	4	-0.1726952675541212	0.05494533269335204	-0.04557838725315793
4	5	-0.06656140590749829	-0.05304358477069335	-0.01842571140373779
4	6	0.004156967547379296	-0.07729099846058332
4	7	0.08311502513482445	0.014757314990703029
4	8	0.040206286217566126	0.17347416692341197
4	9	0.025368357313312894	-0.09091865982079753
4	10	0.04448995922730447	-0.10020488523562213
4	11	0.03582813023269356	-0.1606331994204594
4	12	0.012027281315334115	0.0016590361495626928
5	1	0.020933960051377216	-0.07807447681825819	-0.0544235919888023
5	2	0.0256824399561375	-0.24006052632857117	-0.32036381466300773
5	3	0.05447481239964346	-0.0860147576432177	-0.325118693979452
5	4	0.07698781228956697	0.012572985558641494	-0.2640544031470178
5	5	0.07366851654322633	-0.0051685111328486485	-0.036039496221720174
5	6	0.09212680562721827	-0.02447791184905423
5	7	0.08871218895754067	-0.0943779487918253
5	8	0.11304122611782216	-0.010579834295971017
5	9	0.1364649225140045	-0.12587489528861381
5	10	0.14168255831498194	-0.11005056570285712
5	11	0.1007423229698149	-0.10964041698125863
5	12	0.07548243425866609	-0.10310716960888267
7	1	0.06223001280106413	0.05730527542164131	0.03034733034896789
7	2	0.06024070807018722	0.12374776916823518	0.24489743769963884
7	3	0.10702849851621234	0.056621737769671505	0.4559357044217701
7	4	0.05060003827123209	0.0977983947699033	0.24739789787614525
7	5	-0.05904280688607037	0.09258383684830876	-0.021421629653477933
7	6	-0.15168784973248242	0.11684936696453209
7	7	-0.1522871264878717	0.05705009069360663
7	8	-0.09538847841901076	0.04181848094970385
7	9	-0.06582437837927045	0.08472992120515391
7	10	-0.04719506360264479	0.07577450922331626
7	11	-0.06127062736854961	0.09939113394554597
7	12	-0.08720441146540411	0.09632948304038125
8	1	0.07775670284381822	0.08469413508212326	0.06642187835172321
8	2	0.08777172771581236	0.2108289794453807	0.20882618281031629
8	3	0.11440990396060809	0.1263071139346848	0.3262535341376042
8	4	0.06399682414418954	0.0681973660142713	-0.1700772324493197
8	5	0.011444633928998568	0.15462626612090402	0.22842117225103664
8	6	-0.03784040621641248	0.08185358244923553
8	7	-0.03688958427363773	0.023906887432897494
8	8	0.07412297831924343	0.03818468461035616
8	9	0.17907848396840156	0.12445951721066484
8	10	0.18260282819378323	0.06856720199196074
8	11	0.08855303664239593	-0.003290192147924657
8	12	0.04553288979269888	-0.015084073559596494
9	1	-0.010943018925916561	-0.061905110054201816	-0.011376366738914541
9	2	-0.020944380807529812	-0.23561999524143332	-0.3425221333898914
9	3	-0.026179471615485665	-0.1180490892128835	-0.4321693874165449
9	4	-0.001459723564159618	-0.005477248501764713	-0.13807161093727344
9	5	-0.03808245966552131	-0.013489796385898973	-0.07586050151737571
9	6	-0.06480827866858367	-0.01437010787294493
9	7	-0.11081557083973159	0.05115752743176708
9	8	-0.17754713549054452	0.09905955760979682
9	9	-0.21363070748463592	-0.11097688638642167
9	10	-0.18158498261770636	-0.10315655952125286
9	11	-0.10668635099652306	-0.15842326635045154
9	12	-0.04731791932366191	0.028314855431182784
10	1	-0.08978702629022756	0.041383355934568385	0.014926770236300428
10	2	-0.08157653917708936	-0.18960298678534815	0.0636831687350892
10	3	-0.03809339193401329	0.02942885891001827	-0.16665414588634253
10	4	-0.04264148292868779	0.0206365046480314	-0.4863375085535664
10	5	-0.07653611599167066	0.008871184591511656	0.26839840658870145
10	6	-0.15004801766852446	0.06016933850023807
10	7	-0.081487645676144	0.013748601312095961
10	8	-0.12593131685338907	-0.2401239016776565
10	9	-0.03728515265968807	-0.07209489541106079
10	10	0.05790341271333829	-0.08303349091774112
10	11	0.10217068085541198	-0.11415365997957445
10	12	0.1165392172518155	-0.12675322133215525
11	1	-0.012204936048144861	-0.046880563214412335	0.028583737407443438
11	2	-0.010029426947266148	-0.09993930101176533	-0.049697961574715545
11	3	-0.025441903591875214	-0.199460869990271	-0.07865517961198681
11	4	-0.03445123410674585	-0.08814440648016023	-0.6437831372154394
11	5	-0.058481467389024815	0.04735269065041157	-0.1992799841904148
11	6	-0.08742768669784086	0.07748378496549987
11	7	-0.11856140977496811	-0.1595130628197112
11	8	-0.15993205471195474	-0.1854175595850394
11	9	-0.19792534795657482	-0.005590508494581809
11	10	-0.16763469733748287	0.06283834171220848
11	11	-0.07242899636877023	-0.013412392929037793
11	12	-0.05548083906935148	0.013966518146901
12	1	-0.0033748690847498278	0.024317880808701973	0.015549425884768776
12	2	-0.02345416862893924	0.01713010726910824	-0.0007458103654908552
12	3	-0.05805886678524265	0.0820488571531914	-0.6172032023103357
12	4	-0.058415512137195556	0.055742672106393144	-0.3169943930464722
12	5	-0.11516083507532585	0.021850106229533803	-0.04950716839293249
12	6	-0.1809436261147138	0.11543973115366285
12	7	-0.09113797744225195	0.17292568545731862
12	8	-0.16233778733028253	0.08378433977603489
12	9	-0.09860062538880293	0.0396266852874345
12	10	-0.07756055389941521	-0.09804833151585231
12	11	-0.06311483016688776	-0.13482101989199546
12	12	-0.06784034794619268	-0.1542645833507728
13	1	-0.0731453332967646	0.08245534731143678	-0.13326403225228403
13	2	-0.09607259143348641	0.01295996861904757	-0.1123024018859075
13	3	-0.07612930748005492	0.12522197024761464	0.28915525680817245
13	4	-0.14992310043010967	0.10407685593260614	0.0018279133463884247
13	5	-0.14892363392926403	0.0752879795106695	0.46345039570724755
13	6	-0.13103595749507238	-0.13374917465814773
13	7	-0.13803748251796522	-0.29447372507323616
13	8	-0.07654099076344402	0.04868011146239352
13	9	-0.028442068646188118	0.00045074090595069287
13	10	-0.013764293901511711	-0.022138028679266238
13	11	-0.04598118094160109	-0.09799925967488873
13	12	-0.022004059164537817	-0.0025068379247423335
14	1	0.03693259774006723	0.03866717780193968	-0.014577645772068628
14	2	0.04036590542216523	-0.24028814749318	-0.337362874020724
14	3	0.06663233210588207	0.03992908059387947	-0.3115690788191484
14	4	0.08617100958380923	-0.121165866320104	-0.21300227894352156
14	5	0.09528834516064216	0.006486735360354786	-0.12348812244453738
14	6	0.11168421434555786	-0.10063721411654535
14	7	0.11164663880804976	0.16569518972092237
14	8	0.11490851646047842	0.0920302596394973
14	9	0.1275725634571177	0.016600925419136717
14	10	0.10452068623283808	-0.033168036768756876
14	11	0.0582657895311069	-0.03370802188987433
14	12	0.04601140115228534	-0.11162334487580913
15	1	-0.10553642602877307	0.09619010405725612	0.19714046647014413
15	2	-0.08667776739332574	-0.20660310086663047	-0.34801697652056146
15	3	-0.1203020998751988	0.06320479375838048	-0.02667525059689519
15	4	-0.09617309575044325	0.106839996633734	-0.2925729417494127
15	5	-0.0626434028513208	0.11553614828696304	-0.13559436466298658
15	6	-0.017985525081883294	0.08108753687469153
15	7	-0.10268786849426502	0.04820205054901011
15	8	-0.04238539723672296	0.14022492776290943
15	9	-0.11845491502910077	-0.05863409104942491
15	10	-0.11109039208349147	-0.002329892845017611
15	11	-0.06950224060179161	-0.003667389142687185
15	12	-0.06656086957368323	0.07747996817329512
16	1	-0.0503407094210442	0.00907633788565978	-0.11357648665615497
16	2	-0.06017610564218452	-0.17258616485480824	0.1755625762511761
16	3	-0.12305089373969964	0.07150042772498753	-0.40739487236527694
16	4	0.00876565596624014	0.06724021293760313	0.15214983591463443
16	5	0.10301074413587798	0.05717477715362268	-0.15131622881275755
16	6	0.15629215363169555	-0.1400837919231823
16	7	-0.003909639637007817	-0.15561259498110575
16	8	-0.023468215977029718	0.17401540831809534
16	9	-0.19693090279049336	-0.0674036170386895
16	10	-0.13665561970908865	-0.03428867431291146
16	11	-0.06096843129540008	-0.044266831901766425
16	12	-0.07643092805423833	-0.006751160967567889
17	1	-0.042186290463938625	-0.020418201384658233	0.20032080802987326
17	2	-0.04696076357040888	-0.2989299019766582	-0.17785363801730958
17	3	-0.06465764322210373	-0.020681146439677632	-0.312055984530395
17	4	-0.06786405156989711	0.004055293645942945	-0.2095948855129998
17	5	-0.06460861025026021	0.08176088107943418	-0.10017468390942233
17	6	-0.05876704331971472	0.11235342671023216
17	7	-0.0816764044135541	-0.013948949980791218
17	8	-0.13795569828329607	0.10314061757550964
17	9	-0.17975164631361243	0.04305798254735206
17	10	-0.14813529712270107	0.028146501096204157
17	11	-0.07182673190986764	0.06384207593777771
17	12	-0.03560981956064543	0.20966502162576184
18	1	-0.03456426161018378	-0.04049854780621624	0.024997478475506478
18	2	-0.044552630034315595	0.29751349415041367	0.3712049466126
18	3	-0.05393633870709746	0.10994581352704987	0.41437436471542866
18	4	-0.0684378201180868	0.07321201723072343	0.18819040206352763
18	5	-0.07226089201991695	0.07079023210066723	-0.0012328081329372363
18	6	-0.08380800234886522	0.054250326328272376
18	7	-0.10670836102708714	-0.01545190603421692
18	8	-0.11871774793862672	-0.010149234076358036
18	9	-0.13928576116121547	0.03063362431194354
18	10	-0.1285762788096803	0.056116136257650086
18	11	-0.09066057881834906	0.11319760818013495
18	12	-0.05849132740657549	0.12824105999635366
19	1	-0.04886939154481323	0.06447264245877685	-0.04614226581199411
19	2	-0.04729323627912461	-0.32251366414818905	-0.308354266145744
19	3	-0.0779114134718301	0.0401323420109299	-0.36017573301829175
19	4	-0.14901592788069978	0.04731489971218723	-0.2594312988158939
19	5	-0.10727969201774934	0.026138908106218908	-0.02589643620807621
19	6	-0.07561223887910586	0.0006446093843688742
19	7	-0.07687296101478683	-0.0006117823545843653
19	8	0.019019567383079864	0.06063215222442743
19	9	-0.047819984614431606	-0.07825009686338072
19	10	0.09514135505979127	-0.10401950669052519
19	11	0.2103027263846154	-0.1484005748896206
19	12	0.04486150546997213	-0.10686882115679092
20	1	0.048363100006313824	0.022677978332370133	-0.30787611214628685
20	2	0.04555628945784726	0.2733160950066462	-0.05568003251460467
20	3	0.06091809037008317	0.05222137009085249	-0.31658193419080616
20	4	0.06859314754467684	0.052198449576602725	-0.2350977968307116
20	5	0.06406771535385342	0.07805689668431304	-0.0847641243175907
20	6	0.06249030596960142	0.08668438692853747
20	7	0.08292924184109716	0.14266709872001906
20	8	0.12075607482533554	0.04728706963465518
20	9	0.16114700209174251	-0.009996919516765467
20	10	0.1462870107339532	0.08439897473165692
20	11	0.08721863960861947	0.013789831922392786
20	12	0.05167338219687617	-0.13670492885518853
1	1	0.08032045196703745	0.14693536174763888	-0.00989248191195907
1	2	0.0873807043095428	-0.022908561507864612	-0.5072469615123536
1	3	0.1630793632015887	0.0512410226503382	-0.3247916978971274
1	4	0.17391412000432072	0.07203311046222073	-0.1417970529270319
1	5	0.1229352325022946	-0.03130742759306044	0.016271805751527986
1	6	0.06671144904245008	0.017804395597493528
1	7	0.07182215847344982	0.13358612212857224
1	8	0.07803964035508648	0.3364998093671832
1	9	0.07319387391413759	0.07494267882434553
1	10	0.032875461542500116	0.05191987894410226
1	11	-0.024943460549785357	-0.024204866421691142
1	12	-0.02478408413780629	0.03661676475548921
2	1	-0.03679988875582027	0.08064355064739726	-0.09604082104890875
2	2	-0.039726293332887304	-0.20493042427476818	-0.37678574217959415
2	3	-0.04965527575007269	-0.027541169650613446	-0.27919213062183407
2	4	-0.05877064853636013	0.014378011952416088	-0.18291978096256342
2	5	-0.06678885554711218	-0.12239916322054037	-0.06506152518709964
2	6	-0.07586686763758684	-0.06347271037697708
2	7	-0.09713419359512583	-0.007297853040746269
2	8	-0.12148733384489364	0.062370589463800676
2	9	-0.15308282670559836	0.025879111836277748
2	10	-0.14223318552568745	-0.1068478003795015
2	11	-0.09477533787546448	-0.11010234542705527
2	12	-0.06367929289339082	0.17413726972990612
3	1	0.009083193414682084	0.09483453928877754	0.05436214214917832
3	2	-0.010997325467470757	0.2241526583044773	0.07282407612565321
3	3	-0.01353296485570344	0.14185785810403925	0.2374183294830491
3	4	-0.032856936019047364	0.0554106581252647	0.5184887709834148
3	5	-0.056016455206962294	-0.010489775861126519	0.11690668125870453
3	6	-0.07578079874350009	0.03183647289037758
3	7	-0.08158485380815995	0.07409893498566289
3	8	-0.1407882947975331	0.13721308738834007
3	9	-0.17263198078162995	0.07084010658996624
3	10	-0.17755446942566336	0.005644322540564184
3	11	-0.13972164398099296	0.07169071327236576
3	12	-0.08945108349865463	0.08193087264903798
4	1	0.06856612528592741	0.006751692625890527	-0.06555602710858381
4	2	0.027063288218651674	-0.24123242002301326	-0.3890262117999643
4	3	-0.1180692148723748	-0.02572652849750889	-0.4158518415208955
4	4	-0.07717784053624849	0.02644319188378081	-0.12597825277179894
4	5	-0.024172305266327625	-0.027979597424874308	0.0035876667987574263
4	6	0.0919792853059944	-0.0809777239604344
4	7	0.08232425599501725	0.06729966672484403
4	8	-0.04726163860201323	0.1874987271288292
4	9	-0.13019685859998614	-0.059858521651204276
4	10	-0.054904529630572234	-0.06661390908552281
4	11	-0.15463092913700588	-0.152927523377762
4	12	-0.12365372854988083	-0.05669049761633551
5	1	0.0870505717777215	0.132358410924671	-0.04520746517269385
5	2	0.07209724047245741	-0.20710727994023712	-0.40584416727606626
5	3	0.15004615280507658	-0.09439603976326603	-0.2991148962682145
5	4	0.13018794417966678	-0.003192442838840479	-0.24828729095724594
5	5	-0.011974485027000001	-0.035016201189833056	-0.0015461803257794348
5	6	-0.1040491686249932	-0.07390422363057342
5	7	-0.17953460038368832	0.09661648496641713
5	8	-0.05136240580755455	0.16526418066842277
5	9	0.028675891361841906	-0.02180124027086639
5	10	0.07371911071854095	-0.0012345081338373622
5	11	0.06567941293365145	-0.1050162489507129
5	12	0.04562301590780735	-0.06409273872232235
7	1	0.05835730110321162	0.06362486275220568	0.055410236796263564
7	2	0.05962891574257597	0.18060133645690873	0.259427523867728
7	3	0.09597481639867275	0.095760734270208	0.41242836627529367
7	4	0.09823574326633144	0.03160576296532162	0.26339968880704323
7	5	0.11151197729177874	0.04440189608896427	-0.009334184253671522
7	6	0.14821982807844844	0.062884934886366
7	7	0.1411024883786782	0.03153028084938847
7	8	0.08364013310217143	0.050020853735288744
7	9	-0.0014718405480240637	0.045084543878154144
7	10	-0.05910685115463559	0.0857532384114526
7	11	-0.06565519183346266	0.18961971226048357
7	12	-0.07709491310200911	0.11911184344525817
8	1	0.06775960587893279	0.0037467338713076475	-0.02210042526869594
8	2	0.07137863293825236	0.19435786382510062	-0.168116798344767
8	3	0.09037798924172774	0.096740125601498	-0.08268924741515049
8	4	0.06368478078676255	0.07092655118560731	-0.6489719037504698
8	5	0.016291426265550673	0.09475168117482738	-0.07812162522091676
8	6	-0.031091025292199436	0.12113185177851363
8	7	0.002955064144736839	-0.033972161166027436
8	8	0.12383822441355635	0.14695031692567714
8	9	0.22177485068711617	0.08307493475504098
8	10	0.19384139261022562	0.05024372827510725
8	11	0.07812702121009231	0.05195024082652321
8	12	0.03887998653084718	0.05215381061476941
9	1	-0.03387301522012511	-0.0039015408897574945	-0.047282678289854274
9	2	-0.04347523452119818	-0.06942807472903521	-0.3390136455215359
9	3	-0.06917578425915215	-0.07895145299405691	-0.45021095383804216
9	4	-0.024002666884694063	-0.010118496571112872	-0.1469764115604381
9	5	-0.017986537624269442	-0.08686430590566226	0.016516310790129576
9	6	-0.007711453399701757	-0.01683120650799884
9	7	-0.049863574196992964	0.07112879139173416
9	8	-0.12055833921470709	0.1549211682758722
9	9	-0.21486722695823166	-0.11939909315672384
9	10	-0.18967607858205	-0.13422044365736543
9	11	-0.14215913420569276	-0.21470264638763592
9	12	-0.08665095493318484	-0.03953277953304485
10	1	-0.1418336866823446	0.08342558535944665	0.1830159393248633
10	2	-0.14654812785218557	-0.24553406229598854	0.06270967105199428
10	3	-0.13705560678396297	9.757492692808943e-05	-0.6707048861066294
10	4	-0.11491111625185675	-0.02947310542049578	0.01841659484426001
10	5	-0.005860281867759901	0.044647583291526335	0.06515290867225303
10	6	0.09630985252360161	0.09010966544769217
10	7	0.054589241966715114	0.11572494660083021
10	8	-0.03413094573691442	0.10351412403952022
10	9	-0.12019918208242207	0.09311266053647752
10	10	-0.10777088278939594	-0.047679961026679846
10	11	-0.04054260955067762	-0.1293487896193652
10	12	-0.0002484659121634177	-0.017331941435049465
11	1	-0.027752120510904126	0.113450065803698	0.2181099189301923
11	2	-0.03467623747631747	0.13947648506119442	-0.0460168229187073
11	3	-0.04033903901063972	-0.10823710020830966	-0.058922956901509574
11	4	-0.035268632657088204	-0.007963265085869713	-0.5852319281627613
11	5	-0.04819329058592885	0.06430060754474184	-0.09171837308682951
11	6	-0.05356857205908083	0.1767493447554997
11	7	-0.08423700265001967	0.10596943873259071
11	8	-0.13212432082233078	-0.11604711033145743
11	9	-0.18020923563359706	0.03353280615962122
11	10	-0.17387938560724317	-0.004687494538813717
11	11	-0.11006946252295031	-0.03391883046005687
11	12	-0.07968270046389982	0.09566745131814672
12	1	-0.1428005219941589	-0.019563952213037954	0.08362509202398705
12	2	-0.1664152547430671	-0.18990240855688634	-0.22097787063855376
12	3	-0.21558233390355183	-0.07702679117429818	-0.28906705601467103
12	4	-0.1321763079255473	0.07148483507108151	-0.2547650091908498
12	5	-0.05996890401974108	0.15000293848926102	-0.1515649721319384
12	6	-0.028469368888561917	0.1382197325140596
12	7	-0.05739768698244309	0.07772162789918428
12	8	-0.04761729064013139	0.039338142559211975
12	9	-0.04294751707177642	0.04733489045386702
12	10	-0.011230100072370065	0.0429464184539499
12	11	-0.009014683835311104	0.023245799422111267
12	12	-0.08638002992333979	0.12321246319305093
13	1	-0.032301399026271244	-0.0015495944994050105	-0.16611456213389716
13	2	-0.037891918636110127	0.048248320062341345	-0.16227335417821315
13	3	-0.07632581666006312	0.18177995215727846	-0.03521806225228323
13	4	-0.1254171804240971	0.07846809398519135	-0.23704014804021936
13	5	-0.1421301919222993	0.00158463324276513	0.3993538733953871
13	6	-0.16239743745884258	0.15648224817179257
13	7	-0.1612677407267715	0.19355921114330082
13	8	-0.110805349560659	0.10700802520694934
13	9	-0.07633169280067717	0.009314680155725945
13	10	-0.03944518329149726	0.02976882703698404
13	11	-0.028184769624460433	-0.09719956705780544
13	12	-0.00750131986825115	0.09503684728046054
14	1	0.01760104893596577	-0.023873163150130446	-0.03141270077275165
14	2	0.017424868386651964	-0.17641291209908602	-0.35689874403600363
14	3	0.05037945089489749	-0.04153291561685314	-0.3649255795675129
14	4	0.07006515818858676	-0.0791697395751418	-0.19741682854691722
14	5	0.08513992816032308	-0.04664796167795774	-0.04934614707681457
14	6	0.10581772860811277	-0.1022372328580654
14	7	0.1173364031600958	0.11707270187702219
14	8	0.12813932728110403	0.08392153956353035
14	9	0.14555978807140205	-0.02071121943215791
14	10	0.12808225398363596	-0.0613886921201271
14	11	0.07748110174187002	-0.12034408939686775
14	12	0.056972942587354296	-0.12668783263306016
15	1	-0.03608025100724997	0.07362202309721787	-0.010200274376943777
15	2	-0.016154206344687623	0.10745384612427328	-0.08280519237566375
15	3	0.060370044488990714	0.1326090909197215	0.3087057515225708
15	4	0.19098925282919096	0.07057923025336063	-0.4581403687459652
15	5	0.07551703543291552	0.16076942139895045	-0.14014841297885647
15	6	-0.039766299435015175	0.10280783898010791
15	7	-0.12046904927930084	0.07422548470264377
15	8	0.04280951674255015	0.11976214411320237
15	9	0.14006710995987004	0.018033573736931242
15	10	0.07479837271103314	-0.0013759949550096317
15	11	-0.06731912604973381	0.06129058827357018
15	12	-0.13565973571946208	0.07747076344501118
16	1	-0.016656297153831174	0.049896055130950336	-0.09728368373751324
16	2	-0.02493681102781649	0.1746392876078978	0.48461785657370743
16	3	-0.050325839118507555	0.10544979127692779	0.1098056211638921
16	4	-0.03915193785881683	0.08849097841988747	0.28870110030456936
16	5	-0.04552205687522854	0.0797232021380225	0.01959173822031786
16	6	-0.058256384649792305	0.07666397109318422
16	7	-0.09348489574738832	0.05804830933938586
16	8	-0.13862049110827135	0.0716881899386546
16	9	-0.17887455762391838	0.034037871549135
16	10	-0.1575576612487651	0.04402250789007579
16	11	-0.11723318627596004	0.08580102638410224
16	12	-0.0793798813117039	0.1315388092317764
17	1	0.009169746659724929	0.02921246128914463	-0.10324281111132513
17	2	0.04903173758110089	-0.22771683684921507	-0.3439450904377239
17	3	0.09213622792827815	-0.06976333565783181	-0.358686614120744
17	4	0.12420463993519387	0.008044491246271341	-0.19242809557911267
17	5	0.06774491962809237	-0.043997521708827945	-0.001697388751094311
17	6	-0.01152130877738674	-0.06417108770536308
17	7	-0.10932627885093525	0.04730230375237189
17	8	-0.11159781291430412	0.11138414486861574
17	9	-0.11183429207370606	-0.025369660628640777
17	10	-0.08521433171275553	-0.11466313269615325
17	11	-0.17756564634757824	-0.17654075018170468
17	12	-0.05065305759094385	-0.0818342734158598
18	1	-0.010976612939507129	0.039912386360131426	0.025825381587847005
18	2	-0.015865920308368236	0.12022027100276379	0.3332823468934991
18	3	-0.036978290971427095	0.12831177750271294	0.5017978674347957
18	4	-0.04581189789418743	0.07093596911151927	-0.026181316336691532
18	5	-0.06037484311945071	0.09422655754056311	-0.11291308774716663
18	6	-0.08040875224007567	0.11089564411246683
18	7	-0.12349882230008039	0.02486461552579188
18	8	-0.14759948335942538	-0.0005795297722034992
18	9	-0.16577367618529767	0.04556891529586943
18	10	-0.14641000742373955	0.04464743495109348
18	11	-0.0966426513227894	0.14231254068107485
18	12	-0.06965904193565133	0.17752435814380949
19	1	-0.0034562837833776697	0.019972277092848684	-0.025716728523560176
19	2	0.009235581832675548	-0.3315289823194664	-0.28127480978171115
19	3	-0.004403299453686839	-0.0523189473876521	-0.3718137178823245
19	4	-0.02925500210554017	0.035447526854215886	-0.2950366532489497
19	5	-0.11253561424059016	0.028421842715359556	-0.026158090563454445
19	6	-0.13528051024137777	0.042264177144697816
19	7	-0.19039625538084828	-0.0160570340363534
19	8	-0.12472680988084471	0.04429044473823363
19	9	-0.14601204906133167	-0.09594367862194636
19	10	-0.09557695978856284	-0.11444699808245044
19	11	-0.060798147004036365	-0.15977168550714424
19	12	-0.08832348722712799	-0.05953640549963143
20	1	0.035020677674709774	0.037367724135808626	-0.13016744111361742
20	2	0.027519576700189903	0.17747641801805547	-0.47049293992333513
20	3	0.05816519373677248	0.01584617915612433	-0.23791124617995285
20	4	0.07477231289436351	0.021416584869350084	-0.11077713613110754
20	5	0.07539903795318458	-0.050796772852412984	0.05065123665198704
20	6	0.08535008304893428	-0.14019743852700464
20	7	0.10012281221566283	0.05472642301607503
20	8	0.12338401661343236	0.15450155299166415
20	9	0.1511949746405151	-0.032596061229738946
20	10	0.13715432269028696	-0.08280235248008713
20	11	0.08206168999647495	-0.13424223354403864
20	12	0.04985530183547328	-0.09803025917963998

## Sheet: FigureSII
Figure SIIa							Figure SIIb
			Filter amplitude
segment	Nbr	task	pitch	loudness	duration		dimension	pearson's rho	correlation type	Nbr
1	1	certainty	0.9464999999999009	0.5572733285607256	-0.001440556818182115		pitch	0.878710347	intra b	1
2	1	certainty	1.029698347102368	-0.08688398879741399	-0.07386600000000132		pitch	0.970734724	intra b	2
3	1	certainty	1.9217349191913513	0.19433889100333168	-0.047296613636364504		pitch	0.730962455	intra b	3
4	1	certainty	2.049412205145785	0.273195851266955	-0.020648681818182246		pitch	-0.022797636	intra b	4
5	1	certainty	1.4486745867809816	-0.11873788702697397	0.0023695227272704233		pitch	-0.28363787	intra b	5
6	1	certainty	0.7861308667011144	0.0675257111672547			pitch	-0.008987636	intra b	6
7	1	certainty	0.8463557080457065	0.5066444322365804			pitch	0.943568907	intra b	7
8	1	certainty	0.919622808228155	1.2762235488838218			pitch	0.85090191	intra b	8
9	1	certainty	0.8625200675931808	0.2842308045045634			pitch	-0.145422803	intra b	9
10	1	certainty	0.38740599172353996	0.19691355037695502			pitch	0.926792935	intra b	10
11	1	certainty	-0.2939349173490484	-0.09180041017866358			pitch	-0.59279161	intra b	11
12	1	certainty	-0.29205681818197604	0.13887430591053374			pitch	0.810305122	intra b	12
1	2	certainty	-0.6359659090909986	0.20895560187652507	-0.016488772727274115		pitch	0.937395837	intra b	13
2	2	certainty	-0.6865392561891781	-0.5309954708514297	-0.06468847727272964		pitch	-0.310511305	intra b	14
3	2	certainty	-0.8581292947132795	-0.07136195808006818	-0.04793311363636199		pitch	0.504084586	intra b	15
4	2	certainty	-1.015658747565709	0.037254884205696115	-0.031404590909093866		pitch	0.504129512	intra b	16
5	2	certainty	-1.1542272727237162	-0.3171486202505953	-0.011170090909089492		pitch	0.981862689	intra b	17
6	2	certainty	-1.3111110679483602	-0.16446421682926804			pitch	-0.017623306	intra b	18
7	2	certainty	-1.6786473498177372	-0.018909475863768677			pitch	0.948575676	intra b	19
8	2	certainty	-2.099511855168032	0.16160850999462717			level	0.329918014	intra b	1
9	2	certainty	-2.6455367758862565	0.06705539806181449			level	-0.086639472	intra b	2
10	2	certainty	-2.4580361570100138	-0.2768534651345007			level	0.202688756	intra b	3
11	2	certainty	-1.63788223141961	-0.28528632075390803			level	0.953798688	intra b	4
12	2	certainty	-1.1004886363633943	0.4512072907682878			level	0.525213923	intra b	5
1	3	certainty	0.11264772727264472	0.307523312534272	0.002244318181819027		level	0.464020717	intra b	6
2	3	certainty	-0.13638636363128853	0.7268677478914363	0.0030065113636337237		level	0.579836996	intra b	7
3	3	certainty	-0.16783279455344768	0.460007490523374	0.009801715909091735		level	0.756843962	intra b	8
4	3	certainty	-0.4074843503503587	0.1796820996250883	0.021405590909089445		level	0.420954655	intra b	9
5	3	certainty	-0.6947035123940566	-0.03401556695217067	0.004826443181820017		level	0.483484521	intra b	10
6	3	certainty	-0.9398164675831424	0.10323725592048127			level	-0.024622733	intra b	11
7	3	certainty	-1.0117970565841858	0.24028323554843567			level	-0.229814656	intra b	12
8	3	certainty	-1.746024851777122	0.4449457283514242			level	0.917573693	intra b	13
9	3	certainty	-2.1409431024767116	0.22971571752450437			level	0.306308293	intra b	14
10	3	certainty	-2.2019907024738075	0.01830304420418649			level	-0.160439214	intra b	15
11	3	certainty	-1.732796487611438	0.23247400987871458			level	0.4001548	intra b	16
12	3	certainty	-1.1093522727272784	0.2656801366339039			level	0.689699643	intra b	17
1	4	certainty	0.16134090909051224	0.03660112305979624	-0.020008920454544943		level	0.949587824	intra b	18
2	4	certainty	0.06368181818598373	-1.3077279995562883	-0.11873804545454547		level	0.546782379	intra b	19
3	4	certainty	-0.27782515613466785	-0.1394642629061451	-0.12692572727272733		duration	0.524761534	intra b	1
4	4	certainty	-0.18160487998753183	0.1433493160693775	-0.03845090909091142		duration	-0.88509679	intra b	2
5	4	certainty	-0.056879132227749096	-0.15167821541288085	0.001095022727274908		duration	0.481381552	intra b	3
6	4	certainty	0.21643371922914412	-0.43898260836291314			duration	0.980177183	intra b	4
7	4	certainty	0.19371475706185493	0.3648334603138714			duration	0.967897977	intra b	5
8	4	certainty	-0.1112099554314625	1.0164360798774172			duration	0.994958048	intra b	6
9	4	certainty	-0.30636235370823783	-0.32449479538388104			duration	0.814671043	intra b	7
10	4	certainty	-0.12919421488152238	-0.3611159481081554			duration	0.968659915	intra b	8
11	4	certainty	-0.3638574380051125	-0.8290245739143174			duration	0.273302592	intra b	9
12	4	certainty	-0.29096590909102815	-0.3073208444975535			duration	0.967632157	intra b	10
1	5	certainty	0.4260568181818485	0.511078698985429	-0.008024545454545895		duration	0.659025465	intra b	11
2	5	certainty	0.35286983471885947	-0.7997082953988368	-0.07203931818181741		duration	0.872282586	intra b	12
3	5	certainty	0.7343798568927866	-0.36449368691079087	-0.05309435227272752		duration	0.962532743	intra b	13
4	5	certainty	0.6371866391005199	-0.01232705591780281	-0.044072204545454685		duration	0.520719499	intra b	14
5	5	certainty	-0.0586074380188677	-0.13520889547168302	-0.0002744545454549385		duration	0.669327216	intra b	15
6	5	certainty	-0.5092540670729591	-0.2853681469788736			duration	0.610544239	intra b	16
7	5	certainty	-0.8787069289830924	0.37306754510134255			duration	0.917852686	intra b	17
8	5	certainty	-0.2513860936882679	0.6381385350189852			duration	0.988717301	intra b	18
9	5	certainty	0.14035012961605275	-0.08418165068666816			duration	-0.173076481	intra b	19
10	5	certainty	0.36080785123544956	-0.004766835794724145			all	0.785269988	intra b	1
11	5	certainty	0.3214586776755084	-0.4055017547513948			all	0.955866962	intra b	2
12	5	certainty	0.22329545454536515	-0.24748282554752166			all	0.837087387	intra b	3
1	7	certainty	0.4762272727270158	0.40653233908444975	0.014127647727273485		all	0.589034536	intra b	4
2	7	certainty	0.4866043388389869	1.1539558684401179	0.06614482954545398		all	0.285865659	intra b	5
3	7	certainty	0.7832066288189026	0.611865135912808	0.1051546249999995		all	0.195390394	intra b	6
4	7	certainty	0.8016570200410058	0.20194565757857674	0.06715759090909168		all	0.938150719	intra b	7
5	7	certainty	0.9099983004378203	0.28370680730789566	-0.0023798863636371737		all	0.866048903	intra b	8
6	7	certainty	1.2095543000699536	0.40180455511696067			all	0.095380902	intra b	9
7	7	certainty	1.1514729424640109	0.2014633630820235			all	0.926547115	intra b	10
8	7	certainty	0.6825489137567331	0.319609250100946			all	0.25946947	intra b	11
9	7	certainty	-0.012011018275757124	0.2880685990745988			all	0.8007119	intra b	12
10	7	certainty	-0.4823440082513457	0.5479220400246092			all	0.975378468	intra b	13
11	7	certainty	-0.535782024804746	1.2115789618595656			all	0.197038918	intra b	14
12	7	certainty	-0.629136363636178	0.7610675172227843			all	0.148764092	intra b	15
1	8	certainty	0.7950681818180954	0.015887871029320877	-0.0007081249999993933		all	0.077355282	intra b	16
2	8	certainty	0.8375326151140143	0.8241665354549959	-0.005386670454545994		all	0.961461484	intra b	17
3	8	certainty	1.0604646035158964	0.4102225275958755	-0.0026494659090900985		all	0.856415501	intra b	18
4	8	certainty	0.7472555693444178	0.30076112595586224	-0.020793863636363596		all	0.967588217	intra b	19
5	8	certainty	0.19115805784522877	0.4017906107090514	-0.0025031136363639073		pitch	0.079485908	inter w	1
6	8	certainty	-0.364811521986951	0.5136546402021764			pitch	0.093534928	inter w	2
7	8	certainty	0.03467371815753495	-0.14405755352054683			pitch	0.15602618	inter w	3
8	8	certainty	1.4530756288634166	0.6231367807871937			pitch	-0.113959889	inter w	4
9	8	certainty	2.602230709898606	0.3522758473092953			pitch	-0.033737143	inter w	5
10	8	certainty	2.2744690082622867	0.21305646525370747			pitch	0.084728214	inter w	6
11	8	certainty	0.9167159091119288	0.22029286160799444			pitch	-0.102141338	inter w	7
12	8	certainty	0.4562045454547672	0.22115609093044242			pitch	0.120705952	inter w	8
1	9	certainty	-0.3032954545457187	-0.018880019974048423	-0.014631215909088668		pitch	-0.059466669	inter w	9
2	9	certainty	-0.3892727272697698	-0.33597070354564096	-0.10490484090908991		pitch	0.14730209	inter w	10
3	9	certainty	-0.6193927760517397	-0.3820554626048249	-0.13931388636363662		pitch	-0.041376922	inter w	11
4	9	certainty	-0.21491738234090008	-0.04896460725849927	-0.04548057954545437		pitch	-0.065570951	inter w	12
5	9	certainty	-0.1610495867877546	-0.42034669810488445	0.005110829545454276		pitch	-0.252302216	inter w	13
6	9	certainty	-0.069047551535391	-0.08144820829446786			pitch	-0.010481391	inter w	14
7	9	certainty	-0.4464732561619087	0.34420067356754913			pitch	0.044861677	inter w	15
8	9	certainty	-1.0794668279095845	0.7496819421090795			pitch	0.067633889	inter w	16
9	9	certainty	-1.9238987980189108	-0.5777863996248751			pitch	0.155144008	inter w	17
10	9	certainty	-1.6983398760383466	-0.6495086758745234			pitch	0.04119214	inter w	18
11	9	certainty	-1.2728780991756707	-1.038971618347329			pitch	-0.206866833	inter w	19
12	9	certainty	-0.7758636363634537	-0.19130381772313854			level	0.158019612	inter w	1
1	10	certainty	-0.7589545454545714	0.27247111182704487	0.007333238636361816		level	0.038966049	inter w	2
2	10	certainty	-0.7841816028541473	-0.8019235185099411	0.0025127045454534924		level	0.08541152	inter w	3
3	10	certainty	-0.7333869561022368	0.0003186833956512203	-0.026874375000000894		level	0.24449466	inter w	4
4	10	certainty	-0.6148913988108404	-0.09626027516999436	0.00073793181818127		level	0.2438438	inter w	5
5	10	certainty	-0.031358471074241834	0.14582069286560007	0.002610602272726803		level	-0.265293759	inter w	6
6	10	certainty	0.5153557103014066	0.29430156977754507			level	-0.049087382	inter w	7
7	10	certainty	0.2921079913571418	0.37796204522385324			level	0.235791506	inter w	8
8	10	certainty	-0.18263528935625573	0.33808103767361786			level	0.170919761	inter w	9
9	10	certainty	-0.6431879318323581	0.3041094651267606			level	-0.064534887	inter w	10
10	10	certainty	-0.5766838843007065	-0.15572455304730504			level	0.065761836	inter w	11
11	10	certainty	-0.21694421489578986	-0.42245803094122536			level	0.138153309	inter w	12
12	10	certainty	-0.0013295454545243501	-0.056606775158748235			level	0.111052898	inter w	13
1	11	certainty	-0.48218181818174344	0.30741074266992996	0.011249829545454948		level	0.175032514	inter w	14
2	11	certainty	-0.6024855371849185	0.3779334066834501	-0.002373488636362886		level	0.102027597	inter w	15
3	11	certainty	-0.7008744130457387	-0.29328539497763373	-0.0030391704545464915		level	0.141214973	inter w	16
4	11	certainty	-0.6127781627604634	-0.021577715418521493	-0.030185511363635786		level	-0.190208801	inter w	17
5	11	certainty	-0.8373388429815236	0.17423257870699693	-0.004730715909089467		level	0.204336442	inter w	18
6	11	certainty	-0.9307321745990009	0.4789300645424621			level	-0.053723139	inter w	19
7	11	certainty	-1.4635836955236528	0.2871408106317688			duration	0.262426709	inter w	1
8	11	certainty	-2.295606392135255	-0.31444784204373555			duration	0.200132534	inter w	2
9	11	certainty	-3.1310622500651277	0.0908623963530566			duration	0.019325607	inter w	3
10	11	certainty	-3.021083677677268	-0.012701501468772136			duration	0.240853901	inter w	4
11	11	certainty	-1.9124121900793227	-0.09190838972507365			duration	0.252015261	inter w	5
12	11	certainty	-1.3844545454542185	0.2592259603439757			duration	-0.404453604	inter w	6
1	12	certainty	-0.41744318181832796	-0.09197823447095743	0.01048268181818146		duration	0.134470866	inter w	7
2	12	certainty	-0.48647520662350985	-0.8928097999137634	-0.027700306818182918		duration	0.23795679	inter w	8
3	12	certainty	-0.6302034064847533	-0.36213481724074015	-0.03623551136363534		duration	0.167320951	inter w	9
4	12	certainty	-0.38638583228495804	0.3360797884644118	-0.031935636363637276		duration	0.005695021	inter w	10
5	12	certainty	-0.17530475207354357	0.7052258816346502	-0.018999170454543912		duration	0.239372279	inter w	11
6	12	certainty	-0.08322339279465041	0.6498281547231937			duration	0.147765713	inter w	12
7	12	certainty	-0.16778841385428223	0.36540153219202764			duration	0.31967234	inter w	13
8	12	certainty	-0.139197763683228	0.18494488539753462			duration	-0.019932307	inter w	14
9	12	certainty	-0.12554679721949924	0.22254090612230115			duration	-0.378292319	inter w	15
10	12	certainty	-0.03282851239535489	0.20190888340101232			duration	0.320008895	inter w	16
11	12	certainty	-0.026352272742059313	0.10928812166525859			duration	-0.23582781	inter w	17
12	12	certainty	-0.2525113636365859	0.579272771979177			duration	0.300333822	inter w	18
1	13	certainty	-0.33235227272709267	-0.0030331416733986316	-0.006031749999999558		duration	0.245495928	inter w	19
2	13	certainty	-0.389873679045877	0.09444018438937007	-0.005892272727272441		all	-0.004827481	inter w	1
3	13	certainty	-0.7853238373388081	0.3558120195240466	-0.0012787954545427915		all	0.181797601	inter w	2
4	13	certainty	-1.2904297092231616	0.15359169511122417	-0.008607113636365127		all	0.198740771	inter w	3
5	13	certainty	-1.462391528927128	0.0031017257272978327	0.01450085227272746		all	0.059748712	inter w	4
6	13	certainty	-1.6709232123538982	0.3062948585963703			all	-0.072487966	inter w	5
7	13	certainty	-1.6592996515263678	0.3788684780530218			all	0.065516638	inter w	6
8	13	certainty	-1.14008714380617	0.20945511923791216			all	-0.18638726	inter w	7
9	13	certainty	-0.7853842975277416	0.018232346956290613			all	0.22197753	inter w	8
10	13	certainty	-0.4058553719114002	0.05826883735631583			all	0.078987382	inter w	9
11	13	certainty	-0.289995867775275	-0.1902562622625048			all	0.182668997	inter w	10
12	13	certainty	-0.07718181818188441	0.18602300286008244			all	0.14958147	inter w	11
1	14	certainty	0.41592045454538606	-0.141346800300866	-0.009067931818183439		all	0.111123008	inter w	12
2	14	certainty	0.41175723140912623	-1.0444950465991134	-0.10302627272727471		all	-0.272812922	inter w	13
3	14	certainty	1.1904883732887015	-0.24590560926887406	-0.1053433863636366		all	0.156509253	inter w	14
4	14	certainty	1.655670213043038	-0.46874347145480755	-0.056988488636363854		all	0.13190522	inter w	15
5	14	certainty	2.011893595048406	-0.2761904688654848	-0.014244795454542825		all	0.179528344	inter w	16
6	14	certainty	2.500519028255951	-0.605320109665616			all	0.163163822	inter w	17
7	14	certainty	2.7727103262206754	0.6931570696698337			all	0.103858043	inter w	18
8	14	certainty	3.0279881296729343	0.49687764537238266			all	-0.291564206	inter w	19
9	14	certainty	3.4396412076599745	-0.12262575255129704			pitch	-0.063904926	inter b	1
10	14	certainty	3.026639462788836	-0.3634665063555911			pitch	0.110346494	inter b	2
11	14	certainty	1.830912190085769	-0.7125261057530068			pitch	0.083061975	inter b	3
12	14	certainty	1.3462954545453272	-0.7500857622898138			pitch	-0.050889388	inter b	4
1	15	certainty	-0.1388409090910443	0.23605445525932112	-0.0004461136363640428		pitch	0.178905127	inter b	5
2	15	certainty	-0.06216322314637068	0.3445295041524439	-0.003621522727273896		pitch	-0.073702143	inter b	6
3	15	certainty	0.23231079675787214	0.4251848210983429	0.013501386363637402		pitch	-0.103802413	inter b	7
4	15	certainty	0.7349483650791626	0.22629834184370345	-0.02003697727272935		pitch	0.024236727	inter b	8
5	15	certainty	0.2905981404968543	0.5154753509092256	-0.006129454545455104		pitch	-0.077528758	inter b	9
6	15	certainty	-0.15302524263577766	0.32963300118486494			pitch	0.078018629	inter b	10
7	15	certainty	-0.4635786019313173	0.2379893355376126			pitch	-0.083251483	inter b	11
8	15	certainty	0.16473588892409907	0.38399362717863994			pitch	0.093100905	inter b	12
9	15	certainty	0.5389941682134065	0.057821087301945795			pitch	-0.245950094	inter b	13
10	15	certainty	0.2878326446133599	-0.004411855663290609			pitch	-0.021580074	inter b	14
11	15	certainty	-0.2590516528857165	0.19651614854886645			pitch	0.110150673	inter b	15
12	15	certainty	-0.5220340909090737	0.24839467993683684			pitch	0.069790117	inter b	16
1	16	certainty	-0.19759090909070665	0.25474231186686325	-0.008830772727272396		pitch	0.123254814	inter b	17
2	16	certainty	-0.2958212810027874	0.8916138911435141	0.04399042045454615		pitch	0.193398021	inter b	18
3	16	certainty	-0.5970071385218603	0.538369687648915	0.009967431818182604		pitch	-0.232586782	inter b	19
4	16	certainty	-0.4644529887248723	0.451787147558683	0.026206386363636813		loudness	0.08513733	inter b	1
5	16	certainty	-0.5400206611699616	0.4070236167722925	0.0017784090909083172		loudness	0.113640048	inter b	2
6	16	certainty	-0.6910858936400928	0.39140483515014424			loudness	-0.102187279	inter b	3
7	16	certainty	-1.1089959170623729	0.29636331934997884			loudness	0.163950215	inter b	4
8	16	certainty	-1.6444320489553377	0.3660011836726511			loudness	0.093754618	inter b	5
9	16	certainty	-2.1219594083657682	0.17377899047725442			loudness	-0.24346587	inter b	6
10	16	certainty	-1.8690805785239206	0.22475515157788273			loudness	-0.021875977	inter b	7
11	16	certainty	-1.3907179751856802	0.4380537051330542			loudness	0.112303078	inter b	8
12	16	certainty	-0.9416704545454309	0.671566124335385			loudness	0.146869551	inter b	9
1	17	certainty	0.022079545454460003	0.1816882936674773	-0.033230909090908645		loudness	-0.1330846	inter b	10
2	17	certainty	0.11806198347747454	-1.4162957074029094	-0.1107060909090899		loudness	0.137380087	inter b	11
3	17	certainty	0.22185193419574034	-0.4338963872562509	-0.11545096590909054		loudness	0.14996155	inter b	12
4	17	certainty	0.29906845792686454	0.05003309626981434	-0.06193710227272886		loudness	0.057454664	inter b	13
5	17	certainty	0.16312086775602097	-0.27364468080083526	-0.0005463409090897819		loudness	0.160027058	inter b	14
6	17	certainty	-0.027741798141761365	-0.3991151348929982			loudness	-0.04098657	inter b	15
7	17	certainty	-0.2632433187994536	0.2941989300471164			loudness	0.183535751	inter b	16
8	17	certainty	-0.2687128744441907	0.6927589915304413			loudness	-0.092749896	inter b	17
9	17	certainty	-0.26928228519705044	-0.1577878120202616			loudness	0.21330322	inter b	18
10	17	certainty	-0.20518491734205213	-0.7131528124223188			loudness	-0.013505039	inter b	19
11	17	certainty	-0.4275547520742009	-1.0980036001009452			duration	0.178697336	inter b	1
12	17	certainty	-0.12196590909090332	-0.5089721592877368			duration	0.269384866	inter b	2
1	18	certainty	-0.22698863636350097	0.269461261072351	0.0022179204545450526		duration	-0.223976849	inter b	3
2	18	certainty	-0.32809607438068156	0.811645426023027	0.028622761363639393		duration	0.149022779	inter b	4
3	18	certainty	-0.7646850525672164	0.8662737693593048	0.04309511363636365		duration	0.204928689	inter b	5
4	18	certainty	-0.9473578315582358	0.4789113715153057	-0.0022484886363649537		duration	-0.318027258	inter b	6
5	18	certainty	-1.2485092975283294	0.636153568776562	-0.009697136363635783		duration	0.148574603	inter b	7
6	18	certainty	-1.662796449437792	0.7486918932971953			duration	0.162907717	inter b	8
7	18	certainty	-2.5538687954913257	0.16786895664930057			duration	0.119954561	inter b	9
8	18	certainty	-3.052253517578947	-0.0039125904885235485			duration	0.139136562	inter b	10
9	18	certainty	-3.4280830443452714	0.3076502935837908			duration	0.195394652	inter b	11
10	18	certainty	-3.027655991719513	0.3014290856230275			duration	0.129464197	inter b	12
11	18	certainty	-1.9985020660934651	0.9607973908730827			duration	0.188912571	inter b	13
12	18	certainty	-1.440500000000128	1.1985236108125576			duration	0.008221347	inter b	14
1	19	certainty	-0.010431818181785957	0.13193679315297402	-0.008680420454544757		duration	-0.260356698	inter b	15
2	19	certainty	0.02787500000573573	-2.190079306488361	-0.09494145454545333		duration	0.201220636	inter b	16
3	19	certainty	-0.013290117993705053	-0.34561878484740305	-0.12550194318181707		duration	-0.210725285	inter b	17
4	19	certainty	-0.08829797609226375	0.23416623936305037	-0.09958662500000082		duration	0.225847668	inter b	18
5	19	certainty	-0.3396570248019941	0.18775459432742636	-0.00882939772727398		duration	0.175706029	inter b	19
6	19	certainty	-0.4083060809891492	0.27919700752185506			all	-0.114061437	inter b	1
7	19	certainty	-0.5746574190979459	-0.10607271111130245			all	0.215335271	inter b	2
8	19	certainty	-0.37645271181975204	0.2925825242117188			all	0.174082742	inter b	3
9	19	certainty	-0.4406962054109158	-0.6338036079627436			all	0.09523668	inter b	4
10	19	certainty	-0.2884721074343588	-0.7560364720950989			all	0.101469161	inter b	5
11	19	certainty	-0.1835020661167448	-1.0554511999037892			all	-0.106426418	inter b	6
12	19	certainty	-0.2665795454545332	-0.39329728808384345			all	-0.192480989	inter b	7
1	20	certainty	0.7752613636364742	0.138278601133905	-0.018626409090909513		all	0.154720018	inter b	8
2	20	certainty	0.6092076446223302	0.6567483405893491	-0.06732554545454572		all	0.110982893	inter b	9
3	20	certainty	1.287617213790071	0.05863850522612779	-0.034044090909092106		all	0.166988599	inter b	10
4	20	certainty	1.6552530991882861	0.07925169287902634	-0.015851738636364132		all	0.146984439	inter b	11
5	20	certainty	1.6691270661126225	-0.18797255799202794	0.0072479772727258585		all	0.196401834	inter b	12
6	20	certainty	1.8894158013049207	-0.518798137441113			all	-0.285956983	inter b	13
7	20	certainty	2.2164433438559	0.2025141588024475			all	0.064637114	inter b	14
8	20	certainty	2.7313823524252427	0.571730259596686			all	0.218822931	inter b	15
9	20	certainty	3.3470403772179225	-0.12062114708784577			all	0.119600923	inter b	16
10	20	certainty	3.0362190082431084	-0.3064086383727851			all	0.189540705	inter b	17
11	20	certainty	1.8166198347133502	-0.49676100690789227			all	0.16291889	inter b	18
12	20	certainty	1.1036590909087067	-0.36275923732708293			all	-0.304871582	inter b	19
1	1	honesty	1.0593409090908779	0.2246225311277925	0.011824852272728004
2	1	honesty	1.1551632231358155	0.5312414514267019	-0.02935334090908981
3	1	honesty	1.6574945706052802	0.21678270404046351	0.0052551363636368364
4	1	honesty	1.8766181928027947	0.687695342806494	0.014959159090908503
5	1	honesty	1.1827944214823276	0.10784963107571777	-0.013148704545454915
6	1	honesty	0.46694474173574463	0.08562470712256776
7	1	honesty	0.35525502044515633	0.22792480463230191
8	1	honesty	0.04362151985404239	0.6290393322777508
9	1	honesty	-0.2838196759637128	0.03492359407761114
10	1	honesty	-0.45250929750204705	0.22976833440163347
11	1	honesty	-0.49365805786484884	0.3316630128425686
12	1	honesty	-0.31123863636361193	0.476409282387408
1	2	honesty	-0.694284090909207	-0.12756894872734392	-0.008669090909091515
2	2	honesty	-0.6902582644800361	0.33472275908005145	0.03293840909091117
3	2	honesty	-1.2449711209088434	0.31653177998923887	0.024180931818185147
4	2	honesty	-1.4024973398040572	0.0819637671864566	-0.002785749999999032
5	2	honesty	-1.355710743799193	0.0242785393480478	0.003749750000000107
6	2	honesty	-1.2291692605447793	-0.09026198143663677
7	2	honesty	-1.8585709705808995	0.1327092902860123
8	2	honesty	-3.0580811875506697	-0.5041993906145894
9	2	honesty	-4.241267828587837	-0.034817408577982434
10	2	honesty	-4.016217975183764	-0.1887254421119362
11	2	honesty	-2.463427685938825	-0.05529912233559742
12	2	honesty	-1.7068522727272466	0.3473560340520834
1	3	honesty	-0.01401136363622868	0.015333816200012507	0.013034818181818841
2	3	honesty	-0.005483471059335443	-0.1353987410771822	-0.00850019318181805
3	3	honesty	0.11360724913720333	0.8609749566019662	0.03160630681818233
4	3	honesty	-0.544871547238472	0.19187027943654122	0.023664318181820465
5	3	honesty	-0.8539121900830935	0.011364377711881701	0.02516701136363564
6	3	honesty	-1.1271624749854539	-0.09605083144658089
7	3	honesty	-1.3052363042792194	-0.13004135171138387
8	3	honesty	-1.198516456682711	0.5534486779510139
9	3	honesty	-1.1477047914292768	0.10680666207565359
10	3	honesty	-0.950238636367402	0.2563780355612515
11	3	honesty	-0.6964638429566321	-0.005268238228993027
12	3	honesty	-0.4393295454547115	-0.01068319300465248
1	4	honesty	-0.9126818181819658	-0.13394837307677676	-0.011704920454546186
2	4	honesty	-1.0345847107447241	-1.3069683653251722	-0.10399604545454444
3	4	honesty	-1.2875916233654152	0.03793717724377288	-0.11399420454545661
4	4	honesty	-1.0835869736447705	0.2975620933028704	-0.011185022727273508
5	4	honesty	-0.4176435950466555	-0.28726298207610057	-0.00452170454545231
6	4	honesty	0.026083146041003147	-0.41857734165986393
7	4	honesty	0.5215102870264161	0.07991975523509254
8	4	honesty	0.25227679148957805	0.939467170610973
9	4	honesty	0.1591753029298104	-0.49237934161860863
10	4	honesty	0.27915495867068785	-0.5426698492535156
11	4	honesty	0.224805785126847	-0.8699255920471032
12	4	honesty	0.07546590909083761	0.008984680687696311
1	5	honesty	0.13460227272736347	-0.45623141892519925	-0.012160295454544445
2	5	honesty	0.16513429751447006	-1.4028035667758907	-0.07158143181818355
3	5	honesty	0.35026500181490405	-0.50263077675719	-0.07264385227272763
4	5	honesty	0.4950202675963169	0.07347075863086161	-0.05899977272727219
5	5	honesty	0.47367768596268434	-0.030202407546825683	-0.008052590909090052
6	5	honesty	0.5923617598438966	-0.14303768542971973
7	5	honesty	0.5704062787450823	-0.551501428472907
8	5	honesty	0.7268383960800406	-0.06182369718698588
9	5	honesty	0.8774493059539452	-0.7355551317784208
10	5	honesty	0.9109979338939809	-0.64308501049595
11	5	honesty	0.6477582644798758	-0.6406882895590833
12	5	honesty	0.4853409090910077	-0.6025109896224237
1	7	honesty	0.30897727272730435	0.4569706188817264	0.005303874999998626
2	7	honesty	0.2991002066187889	0.9868043429852484	0.04280130681817984
3	7	honesty	0.5314055403034104	0.4515198707341721	0.07968496590908969
4	7	honesty	0.25123346631667687	0.7798757209491498	0.04323831818182078
5	7	honesty	-0.2931525260028707	0.7382931660605685	-0.0037439090909087147
6	7	honesty	-0.7531429933340803	0.9317942745207528
7	7	honesty	-0.7561184530705418	0.4549356941345515
8	7	honesty	-0.47361185680182416	0.3334739599395249
9	7	honesty	-0.32682360158938195	0.6756635274157823
10	7	honesty	-0.23432747932662323	0.6042502041995448
11	7	honesty	-0.3042138429754857	0.7925767332286533
12	7	honesty	-0.43297727272698694	0.7681621483821672
1	8	honesty	0.6579318181815665	0.21900151384194544	0.005971215909091665
2	8	honesty	0.7426731109856064	0.5451601296302329	0.018773125000002278
3	8	honesty	0.9680698046311988	0.3266040692650236	0.02932964772727331
4	8	honesty	0.5415037588670089	0.17634428148627634	-0.015289659090908736
5	8	honesty	0.09683780991142044	0.3998315388352456	0.020534681818183964
6	8	honesty	-0.32018342280665024	0.21165643231833187
7	8	honesty	-0.31213812270135577	0.06181826562107062
8	8	honesty	0.6271853629463635	0.098737695675581
9	8	honesty	1.5152575693851702	0.3218265663229669
10	8	honesty	1.5450785123945536	0.17730060082183208
11	8	honesty	0.7492840909246752	-0.008507756298918423
12	8	honesty	0.38527272727270656	-0.03900429399570271
1	9	honesty	-0.1139772727274817	-0.2887655080331655	-0.003438965909090208
2	9	honesty	-0.2181466942138286	-1.0990841881888613	-0.10354113636363615
3	9	honesty	-0.27267290647856157	-0.5506573720580441	-0.13064063636363588
4	9	honesty	-0.01520378534527822	-0.02554943275040067	-0.041737715909091255
5	9	honesty	-0.3966487603480857	-0.06292514306536923	-0.02293189772727322
6	9	honesty	-0.6750121609781559	-0.06703148571723894
7	9	honesty	-1.1542022019297349	0.23863182515337655
8	9	honesty	-1.8492463935946262	0.46207790364459633
9	9	honesty	-2.225075692072039	-0.5176680398315323
10	9	honesty	-1.891302685954173	-0.4811889727847465
11	9	honesty	-1.1111942148827154	-0.7389886707560507
12	9	honesty	-0.49284090909111455	0.13207881556647294
1	10	honesty	-0.43604545454527965	0.1383932090125768	0.0007067159090898834
2	10	honesty	-0.3961717029220324	-0.6340656814077974	0.0030151136363640862
3	10	honesty	-0.18499833536469623	0.09841527179611198	-0.007890329545452657
4	10	honesty	-0.2070858739214998	0.06901209523847207	-0.02302590909090918
5	10	honesty	-0.3716931818060516	0.029666799021891066	0.012707465909090221
6	10	honesty	-0.7286994432402878	0.20121683346265762
7	10	honesty	-0.39573999682119165	0.0459777369922314
8	10	honesty	-0.6115780928229526	-0.8030164920973064
9	10	honesty	-0.18107316848573873	-0.2410979898570389
10	10	honesty	0.2812045454618044	-0.277678574009121
11	10	honesty	0.4961859504155086	-0.381749883940838
12	10	honesty	0.5659659090909201	-0.42388502954119645
1	11	honesty	-0.17652272727278273	-0.15803501113899188	0.00326919318181762
2	11	honesty	-0.14505785124401882	-0.3368967321570473	-0.005684079545454579
3	11	honesty	-0.36797195752055245	-0.6723852839936626	-0.008995988636363084
4	11	honesty	-0.49827592528518494	-0.29713598354657833	-0.07363107954545522
5	11	honesty	-0.845830578521884	0.15962655909599732	-0.022792147727272893
6	11	honesty	-1.2644862401715784	0.26119888458058327
7	11	honesty	-1.7147802594151642	-0.5377206870197746
8	11	honesty	-2.3131331753586153	-0.6250450951361017
9	11	honesty	-2.862638696334642	-0.018845679566030782
10	11	honesty	-2.424538223127996	0.21182889776784286
11	11	honesty	-1.047556818176787	-0.045213357532560394
12	11	honesty	-0.8024318181817023	0.047081321118596975
1	12	honesty	-0.018897727272644715	0.050342455738032754	0.0006010681818183761
2	12	honesty	-0.1313326446229155	0.035462451426862884	-2.8829545456465766e-05
3	12	honesty	-0.32510316777151615	0.1698561232405016	-0.02385819318181659
4	12	honesty	-0.32710021904225073	0.11539751450017732	-0.012253522727273092
5	12	honesty	-0.6448481405034556	0.04523371153863032	-0.0019137159090911737
6	12	honesty	-1.0132017604744306	0.2389813323673362
7	12	honesty	-0.5103310968910648	0.3579877594839118
8	12	honesty	-0.9090175511918233	0.1734488893130024
9	12	honesty	-0.5521185209612156	0.08203447766771532
10	12	honesty	-0.4343037190182031	-0.20297795800357932
11	12	honesty	-0.35341425619819233	-0.2791041406881334
12	12	honesty	-0.3798749999997426	-0.3193558690567855
1	13	honesty	-0.6475340909092893	0.24761033138879895	-0.007779295454547253
2	13	honesty	-0.8505023540296577	0.03891830219852466	-0.006555659090908272
3	13	honesty	-0.6739503354321528	0.3760369043508902	0.016879454545453365
4	13	honesty	-1.3272250486499217	0.3125389150328939	0.00010670454545413932
5	13	honesty	-1.3183770661081837	0.226086993313098	0.027053943181819973
6	13	honesty	-1.1600227354046808	-0.4016437810272713
7	13	honesty	-1.222005174151434	-0.8842936089429898
8	13	honesty	-0.6775948462797601	0.14618455836126287
9	13	honesty	-0.25178925618763515	0.0013535581224513038
10	13	honesty	-0.12185123967324785	-0.06647967410607869
11	13	honesty	-0.4070578512391876	-0.2942881202392371
12	13	honesty	-0.19479545454547065	-0.007527940752453333
1	14	honesty	1.120965909090927	0.12471448560729925	-0.0031068181818203477
2	14	honesty	1.2251725206631363	-0.7750090494227777	-0.07189947727272972
3	14	honesty	2.0224023573864827	0.1287845410530135	-0.06640225000000022
4	14	honesty	2.6154337903668363	-0.39080014498799365	-0.045395488636365444
5	14	honesty	2.8921601239787265	0.020921875081784336	-0.026318045454544192
6	14	honesty	3.3898020861163047	-0.3245884262819665
7	14	honesty	3.3886616059134553	0.5344219963374748
8	14	honesty	3.487665030306516	0.2968281406529325
9	14	honesty	3.872039967977287	0.05354349585215701
[truncated: 75 more rows]

## Sheet: FigureSIII
Figure SIIIa and SIIIb				Filter amplitude
[truncated: 457 more rows]

[truncated: 5 more sheets: FigureSIV, FigureSV, FigureSVI, FigureSVII, FigureSVIII]
